# Supplementary material for: The pleiotropic effects of prebiotic galacto-oligosaccharides on the aging gut
Source: Microbiome. 2021 Jan 28;9:31. doi: 10.1186/s40168-020-00980-0 (PMC7845053; doi:10.1186/s40168-020-00980-0)
Supplement: Supplementary file 8 — Additional file 7: Table S2. Expression data from colons of young and old mice fed either the control or GOS diets. [file 40168_2020_980_MOESM7_ESM.xlsx]

## Sheet: RNAseq_Data
Supplementary Table 1. Expression data from colons of young and old mice fed either the control or GOS diets.
		Young only (GOS/Control)					Old only (GOS/Control)					GOS only (Young/Old)					Control only (Young/Old)
Input	Gene_symbol	baseMean	log2FoldChange	lfcSE	pvalue	padj	baseMean	log2FoldChange	lfcSE	pvalue	padj	baseMean	log2FoldChange	lfcSE	pvalue	padj	baseMean	log2FoldChange	lfcSE	pvalue	padj
ENSMUSG00000000001	Gnai3	1024.34	0.00584259	0.0432277	0.735087	0.937512	728.275	0.0110379	0.0393039	0.344036	0.956399	956.461	-0.00259058	0.0569034	0.929331	0.999149	784.768	0.0159537	0.0512796	0.458372	0.895833
ENSMUSG00000000003	Pbsn	0	NA	NA	NA	NA	0	NA	NA	NA	NA	0	NA	NA	NA	NA	0	NA	NA	NA	NA
ENSMUSG00000000028	Cdc45	55.6157	0.0118849	0.0483759	0.14602	0.680466	34.1534	0.00347856	0.0391834	0.37663	0.963822	54.0528	0.00566708	0.0669622	0.676798	0.985738	35.1589	0.00568456	0.0532291	0.528272	0.915739
ENSMUSG00000000031	H19	7.59287	0.00342568	0.0467224	0.526711	0.872612	3.48174	-0.00272155	0.0391984	0.224501	0.906534	5.51864	0.0106632	0.0688721	0.141303	0.690029	4.96515	0.00403689	0.0534099	0.602569	0.931856
ENSMUSG00000000037	Scml2	8.39388	0.00311949	0.046731	0.518939	0.870107	6.8138	-0.00147525	0.0390981	0.496046	0.979075	8.75919	0.0045071	0.0674991	0.651537	0.982403	6.61321	-0.00434975	0.0535913	0.340151	0.858222
ENSMUSG00000000049	Apoh	1.50103	-0.00364737	0.0469887	0.167158	NA	4.17537	-0.00121411	0.0391613	NA	NA	1.16813	-0.00115437	0.0679655	0.675999	NA	4.91185	-0.00402164	0.0537465	NA	NA
ENSMUSG00000000056	Narf	429.1	-0.0251735	0.0549651	0.054182	0.568249	316.119	-0.00836536	0.0395928	0.289308	0.937795	377.974	-0.0150895	0.0656168	0.514359	0.95814	356.585	0.00312981	0.0496113	0.876341	0.982071
ENSMUSG00000000058	Cav2	100.012	-0.00936841	0.0465021	0.426448	0.832818	49.2633	-0.00365201	0.0386147	0.628536	0.985951	73.5665	0.0907231	0.163258	0.0178863	0.268597	68.6219	0.292593	0.238594	0.00465983	0.253266
ENSMUSG00000000078	Klf6	2055.64	-0.0125418	0.0470483	0.386532	0.814677	1270.34	0.00716183	0.0392258	0.401418	0.967073	1728.46	0.00402673	0.0647362	0.809203	0.995346	1520.51	0.207474	0.206581	0.00755081	0.30468
ENSMUSG00000000085	Scmh1	404.922	0.00605586	0.0450877	0.668155	0.918163	288.056	-0.0044713	0.0377982	0.677393	0.990074	367.141	0.00104847	0.0617023	0.969958	0.999149	318.351	-0.0213559	0.0525418	0.358919	0.86708
ENSMUSG00000000088	Cox5a	5592.22	0.0137888	0.0479948	0.269138	0.750644	3971.66	0.0172558	0.0437942	0.0571951	0.719453	5538.4	-0.00553662	0.0645629	0.791907	0.994648	4039.66	0.0164308	0.0530096	0.38453	0.872376
ENSMUSG00000000093	Tbx2	94.8688	-0.0135088	0.0482312	0.218245	0.725141	75.8658	-0.00284275	0.0386006	0.692735	0.990074	76.4808	0.0147925	0.0658629	0.513776	0.957953	90.5181	0.0203761	0.0571593	0.149261	0.744578
ENSMUSG00000000094	Tbx4	3.90197	-0.00954994	0.0481415	0.0173788	0.444853	8.72094	-0.00419064	0.0393941	0.178615	0.868424	2.43447	-0.00286009	0.067769	0.688276	0.987343	10.0707	0.00495422	0.0535775	0.486644	0.904328
ENSMUSG00000000103	Zfy2	0	NA	NA	NA	NA	0	NA	NA	NA	NA	0	NA	NA	NA	NA	0	NA	NA	NA	NA
ENSMUSG00000000120	Ngfr	135.616	-0.00275868	0.0457432	0.752077	0.941166	104.74	-0.012588	0.0419117	0.0118383	0.581123	109.902	0.0372466	0.0792956	0.083942	0.564218	125.163	-0.00726067	0.0534576	0.452096	0.894073
ENSMUSG00000000125	Wnt3	0.512003	-0.00218701	0.0468988	0.305506	NA	0.941737	0.00068673	0.0391275	0.881574	0.998726	0.869176	-0.00810802	0.0686684	0.0448018	NA	0.70103	-0.00129242	0.0535476	0.376786	NA
ENSMUSG00000000126	Wnt9a	21.1977	0.0133094	0.04888	0.116192	0.660208	11.0294	-0.0056067	0.0395162	0.170221	0.861249	17.1755	0.607043	0.376382	0.00241561	0.0966195	14.0024	0.00264342	0.0530556	0.765849	0.965173
ENSMUSG00000000127	Fer	133.348	-0.00978874	0.0448288	0.548867	0.880606	90.1819	-0.0137182	0.041302	0.1662	0.859088	109.962	0.0779542	0.101282	0.0620749	0.4959	108.177	0.0130142	0.0521475	0.466068	0.896623
ENSMUSG00000000131	Xpo6	597.422	0.0055014	0.0463029	0.567937	0.886156	438.173	8.6872e-05	0.0386104	0.987368	0.999686	570.453	-0.00726133	0.065057	0.701497	0.988871	462.925	-0.0111085	0.0533074	0.410936	0.880192
ENSMUSG00000000134	Tfe3	490.755	0.00999126	0.0442351	0.357876	0.80584	359.764	0.00896302	0.0392227	0.365615	0.960167	465.915	0.00194213	0.0623515	0.938181	0.999149	381.716	0.0242106	0.0495334	0.362002	0.868116
ENSMUSG00000000142	Axin2	236.731	-0.0131018	0.0477618	0.306567	0.773892	202.205	-0.0110059	0.0409565	0.0743215	0.737174	207.835	-0.00735953	0.065867	0.682198	0.986119	227.071	-0.0318966	0.0654775	0.0321428	0.510515
ENSMUSG00000000148	Brat1	154.844	0.00428353	0.0432521	0.803829	0.951917	113.469	-0.0119998	0.0401928	0.257147	0.924845	142.63	0.00928666	0.0607584	0.745419	0.992037	123.522	-0.0295551	0.0577967	0.205129	0.785117
ENSMUSG00000000149	Gna12	435.513	-0.0237957	0.0520464	0.180699	0.703479	292.551	-0.0149276	0.0417107	0.126571	0.817852	361.197	0.0276269	0.0688194	0.303999	0.865664	349.557	0.0253015	0.0554362	0.252629	0.819501
ENSMUSG00000000154	Slc22a18	957.62	0.0118024	0.0480241	0.214392	0.723565	699.606	0.0149559	0.0429229	0.0268517	0.66567	1019.09	-0.0108656	0.0671985	0.503957	0.956082	659.565	0.00616869	0.0519233	0.640346	0.943638
ENSMUSG00000000157	Itgb2l	0.674703	-0.00143618	0.0468706	0.330467	NA	0.587756	-5.04373e-06	0.0391356	0.961829	0.99923	0.630598	-0.0014955	0.0680495	0.401802	NA	0.631589	0.000839354	0.0535661	0.713043	NA
ENSMUSG00000000159	Igsf5	436.091	0.0156848	0.0485143	0.243128	0.738484	269.471	0.0155304	0.0425379	0.0977218	0.777913	401.89	0.00855979	0.0650476	0.684615	0.986328	295.723	0.0362973	0.067037	0.073631	0.626007
ENSMUSG00000000167	Pih1d2	8.30379	0.0043032	0.046624	0.528661	0.872777	5.82808	0.00749068	0.0400413	0.0613948	0.725557	8.41815	-0.015406	0.0690078	0.283924	0.853823	5.66067	0.00390651	0.0533233	0.643722	0.944151
ENSMUSG00000000168	Dlat	996.816	-0.00500822	0.0445807	0.738386	0.938103	745.307	0.00519068	0.0385887	0.542919	0.984507	936.709	-0.00761243	0.0648358	0.719012	0.989034	796.007	0.0117107	0.0457291	0.684175	0.951184
ENSMUSG00000000171	Sdhd	3069.03	0.063623	0.0937527	0.0344368	0.524873	2149.29	0.105387	0.111686	0.0124726	0.581123	2968.97	0.0176131	0.059602	0.598335	0.97305	2238.04	0.0247507	0.0455955	0.424776	0.886364
ENSMUSG00000000182	Fgf23	0	NA	NA	NA	NA	0.0270058	-0.000180481	0.0391433	0.811143	NA	0	NA	NA	NA	NA	0.0281379	-0.00030574	0.0535804	0.781459	NA
ENSMUSG00000000183	Fgf6	0	NA	NA	NA	NA	0	NA	NA	NA	NA	0	NA	NA	NA	NA	0	NA	NA	NA	NA
ENSMUSG00000000184	Ccnd2	1899.37	-0.00886299	0.0473478	0.209067	0.721977	1290.69	-0.00272033	0.0389349	0.607311	0.985951	1629.92	-0.00381852	0.0666177	0.815058	0.996086	1494.22	0.00138317	0.0523668	0.903871	0.984736
ENSMUSG00000000194	Gpr107	878.868	0.0104529	0.0431233	0.438296	0.840437	608.816	0.0112338	0.0390518	0.354174	0.957895	816.334	0.00156245	0.0582702	0.959869	0.999149	659.271	0.0151911	0.0480692	0.53277	0.916017
ENSMUSG00000000197	Nalcn	15.7361	0.00029876	0.0463132	0.967116	0.993305	29.3777	-0.00451828	0.0394511	0.0790636	0.748932	12.377	0.0209942	0.0713115	0.138379	0.684243	32.8356	-0.00455435	0.0535841	0.408132	0.880192
ENSMUSG00000000202	Btbd17	1.76458	0.00293981	0.0469268	0.230291	0.733979	0.507473	-0.000610446	0.0391383	0.42848	0.970598	1.30154	0.00961397	0.0689432	0.037808	NA	0.800319	0.00064365	0.0535262	0.930588	NA
ENSMUSG00000000204	Slfn4	155.847	0.00715	0.0472675	0.244437	0.739317	120.793	0.00422188	0.0390444	0.470747	0.977608	175.221	-0.0127613	0.0687352	0.268439	0.84195	107.446	-0.0316888	0.0659566	0.0301511	0.498498
ENSMUSG00000000214	Th	1.25782	0.00181581	0.0468663	0.277725	NA	0.736527	0.000273142	0.0391224	0.934472	0.99923	1.25258	0.000239216	0.0679032	0.953851	NA	0.709086	-0.00121392	0.0535544	0.324803	NA
ENSMUSG00000000215	Ins2	0.0750677	0.000322887	0.0468539	0.811591	NA	0.0810175	-0.000244926	0.0391441	0.699283	NA	0.0725623	0.000475577	0.0680603	0.906601	NA	0.0844136	-0.000388798	0.0535817	0.686706	NA
ENSMUSG00000000216	Scnn1g	401.866	-0.00790494	0.0476538	0.0783842	0.619115	157.995	-0.00298843	0.0392284	0.269288	0.929075	207.67	0.0140692	0.0696579	0.111777	0.631482	302.222	0.0107012	0.0549118	0.0533838	0.591966
ENSMUSG00000000223	Drp2	16.3326	-0.00844992	0.0473205	0.273725	0.75363	9.17005	-0.00129638	0.0390461	0.623475	0.985951	11.6548	0.00580952	0.0665833	0.705453	0.988871	12.7384	0.00406417	0.0534071	0.564083	0.921825
ENSMUSG00000000244	Tspan32	17.0384	0.00283111	0.0465283	0.63585	0.91108	13.2673	0.0103002	0.0410099	0.00789985	0.543901	20.693	-0.0192718	0.0708217	0.128403	0.663985	10.7459	0.0084796	0.0540238	0.275029	0.828046
ENSMUSG00000000247	Lhx2	3.9584	-0.00465222	0.047087	0.156448	0.684354	2.43652	-0.00148074	0.0391376	0.322195	0.948634	3.17286	-0.00634072	0.0682536	0.276489	0.846842	3.17612	-0.00361093	0.0535894	0.319733	0.850983
ENSMUSG00000000248	Clec2g	0.291207	-0.000341778	0.0468524	0.865108	NA	0.809188	0.000736395	0.0391463	0.63632	0.986695	0.839059	-0.00240767	0.0680834	0.262922	NA	0.409149	-7.60095e-05	0.0535772	0.709379	NA
ENSMUSG00000000253	Gmpr	438.759	0.0148803	0.0476444	0.30104	0.768563	337.142	-0.00776993	0.038711	0.455827	0.974528	413.754	0.011579	0.0647834	0.615807	0.97696	360.124	-0.0395513	0.0632563	0.135875	0.729533
ENSMUSG00000000263	Glra1	0	NA	NA	NA	NA	0.036414	-9.9387e-05	0.0391431	0.827106	NA	0	NA	NA	NA	NA	0.0379747	-0.000374894	0.0535805	0.777464	NA
ENSMUSG00000000266	Mid2	382.971	-0.056044	0.0789733	0.0455184	0.556076	283.579	0.00283765	0.0374045	0.794104	0.998573	351.544	-0.0807682	0.0860661	0.0726699	0.530437	309.637	0.0046339	0.0478307	0.833816	0.974352
ENSMUSG00000000275	Trim25	1192.96	0.0274938	0.0562003	0.07067	0.602088	859.314	0.0183343	0.0448999	0.0238473	0.649178	1232.5	-0.010156	0.0665254	0.561122	0.967231	837.582	0.0153548	0.050305	0.474272	0.899849
ENSMUSG00000000276	Dgke	73.4792	0.00323193	0.0447354	0.812371	0.954668	57.1678	-0.00273389	0.0384109	0.73544	0.991619	70.0174	-0.00747617	0.061718	0.779135	0.994253	60.2522	-0.0103591	0.0526287	0.489932	0.905618
ENSMUSG00000000278	Scpep1	321.186	0.00868251	0.0423556	0.652033	0.915182	188.369	-0.0114064	0.0399555	0.282187	0.934228	258.788	0.392714	0.139963	0.000208612	0.0266328	235.163	0.169082	0.126468	0.00732532	0.299872
ENSMUSG00000000282	Mnt	386.396	-0.00171516	0.0431688	0.8992	0.974726	289.843	0.00164187	0.037479	0.883652	0.998726	361.246	-0.00807912	0.0628043	0.748324	0.992203	311.875	-0.00237784	0.0454759	0.91994	0.986395
ENSMUSG00000000290	Itgb2	105.859	0.0216569	0.0527117	0.0690744	0.600893	74.3849	0.014629	0.0429007	0.0127224	0.581123	112.285	-0.00765677	0.0664742	0.649645	0.982403	69.5229	0.0131748	0.0541127	0.324131	0.851743
ENSMUSG00000000295	Hddc2	106.8	0.00934863	0.0472011	0.320626	0.783534	87.6352	-0.00513657	0.0390641	0.500693	0.979685	102.852	-0.000587842	0.0649415	0.967293	0.999149	91.5552	-0.022669	0.0585759	0.107721	0.684168
ENSMUSG00000000296	Tpd52l1	36.0489	-0.00580688	0.0461653	0.573654	0.888089	24.4348	-0.00156492	0.0387523	0.771562	0.997423	32.2019	0.00484911	0.0654888	0.795127	0.994648	27.4887	0.0080731	0.053026	0.507823	0.910567
ENSMUSG00000000301	Pemt	34.3388	0.001904	0.0462373	0.810862	0.953696	23.0717	0.00203946	0.0388336	0.750552	0.993319	32.8402	0.000434356	0.0660351	0.979488	0.999149	24.3901	0.00220638	0.0524593	0.855414	0.980666
ENSMUSG00000000303	Cdh1	16405.5	0.00762488	0.0437252	0.660607	0.917843	11419.5	0.0176834	0.0439619	0.0599897	0.725193	15584.2	-0.0138915	0.0650783	0.553624	0.966245	12129.3	0.0487957	0.0702239	0.0933038	0.661279
ENSMUSG00000000305	Cdh4	6.47953	-0.00311155	0.046715	0.538368	0.876519	5.20155	-0.00350128	0.0392395	0.246985	0.918885	6.1232	0.0031059	0.0672362	0.794224	0.994648	5.5275	2.13675e-05	0.0532331	0.952169	0.992481
ENSMUSG00000000308	Ckmt1	40636.6	0.0125969	0.0460912	0.538047	0.876232	28176.5	0.0176154	0.0442261	0.0387874	0.683546	38046.6	-0.00774348	0.0649927	0.707896	0.988871	30245.3	0.0348084	0.0641825	0.109574	0.684483
ENSMUSG00000000317	Bcl6b	19.9932	-0.00418021	0.0463445	0.60411	0.899866	11.0248	-0.0030443	0.039104	0.426888	0.970598	16.0467	0.0105598	0.0678893	0.42893	0.930079	13.8211	0.00858539	0.0534694	0.434891	0.890778
ENSMUSG00000000318	Clec10a	30.3681	0.017151	0.050899	0.033401	0.523078	16.7415	0.00281258	0.0391287	0.463783	0.976701	30.1452	0.00754862	0.0676041	0.516781	0.958333	16.8806	-0.00173399	0.0529112	0.825745	0.974134
ENSMUSG00000000320	Alox12	10.9178	0.00237778	0.046766	0.555951	0.88429	7.38804	0.00329535	0.039272	0.233186	0.911451	11.8577	0.000648244	0.0675988	0.934742	0.999149	6.69757	0.00427503	0.0535837	0.46914	0.896974
ENSMUSG00000000325	Arvcf	86.0325	-0.0208917	0.0513384	0.139482	0.677334	66.2048	-0.0227964	0.0487628	0.00907639	0.553736	72.0414	0.0138943	0.0640948	0.579968	0.971053	77.0575	-0.0113691	0.0532427	0.421008	0.884488
ENSMUSG00000000326	Comt	597.715	0.00320432	0.043936	0.836321	0.962104	430.842	-0.00930697	0.0389918	0.385997	0.965244	561.063	0.0114294	0.0629164	0.668818	0.985738	462.484	-0.0274932	0.0541655	0.329002	0.853888
ENSMUSG00000000339	Rtca	299.333	0.00295654	0.0419472	0.875425	0.970017	212.795	0.00857153	0.0389105	0.421761	0.970598	283.018	-0.0164115	0.0624712	0.566367	0.968179	226.354	0.00877196	0.0464755	0.697951	0.952399
ENSMUSG00000000340	Dbt	259.667	-0.00672658	0.0459646	0.556475	0.88429	196.38	-0.00686521	0.0391604	0.38748	0.965244	237.839	-0.00362429	0.0640767	0.869163	0.998755	214.456	-0.0156618	0.0539254	0.338	0.857476
ENSMUSG00000000346	Dazap2	3727.98	-0.00642067	0.0361287	0.77581	0.9465	2619.53	0.019205	0.0383245	0.462543	0.976465	3389.11	-0.00216644	0.0506042	0.947829	0.999149	2892.34	0.0481728	0.0435812	0.117309	0.697575
ENSMUSG00000000355	Mcts1	123.078	0.00985382	0.0464378	0.445423	0.842612	100.288	0.00876131	0.0400422	0.185084	0.872071	131.977	-0.0330671	0.0757402	0.128256	0.663809	94.9828	-0.015834	0.0536903	0.355685	0.865871
ENSMUSG00000000359	Rem1	39.1317	-0.0102829	0.0474601	0.275263	0.754306	20.235	0.00409947	0.0391402	0.418901	0.970598	30.8719	-0.00443203	0.0659355	0.804218	0.995346	25.8484	0.0164493	0.0561172	0.14181	0.733554
ENSMUSG00000000365	Rnf17	2.57698	0.0010908	0.0467958	0.667915	0.918163	0.454193	-0.000648338	0.0391443	0.324134	0.948634	1.48316	0.0142874	0.0701846	0.00223446	NA	1.3655	0.00461755	0.0538178	0.123682	NA
ENSMUSG00000000374	Trappc10	991.72	-0.00874263	0.0449424	0.565318	0.885164	663.043	-0.00343493	0.0386055	0.682628	0.990074	889.655	0.00521475	0.0616192	0.844165	0.997907	741.039	0.00441814	0.0510582	0.785359	0.968282
ENSMUSG00000000378	Ccm2	292.997	0.115677	0.155374	0.0146694	0.42484	190.022	0.00568257	0.0376954	0.533536	0.984507	272.426	0.097967	0.105046	0.0434726	0.420377	206.266	0.0164226	0.0483988	0.506834	0.910031
ENSMUSG00000000381	Wap	0	NA	NA	NA	NA	0	NA	NA	NA	NA	0	NA	NA	NA	NA	0	NA	NA	NA	NA
ENSMUSG00000000384	Tbrg4	606.939	-0.0216663	0.0492814	0.234481	0.736396	512.96	-0.00270476	0.0379469	0.774986	0.997588	591.022	-0.118312	0.149714	0.0257623	0.326768	531.138	-0.0374581	0.0658866	0.0996141	0.674231
ENSMUSG00000000385	Tmprss2	6501.24	-0.00868787	0.0460952	0.48638	0.858774	3982.4	0.010264	0.040271	0.193863	0.879599	5640.66	0.00736463	0.064761	0.73137	0.991232	4648.64	0.282328	0.15946	0.00254407	0.198907
ENSMUSG00000000386	Mx1	13.416	-0.00409604	0.0468425	0.422094	0.831284	11.6052	0.00616333	0.0397537	0.0541878	0.715116	15.7776	-0.0229672	0.0733073	0.0132078	0.22702	9.93676	0.00419501	0.0534554	0.538406	0.918709
ENSMUSG00000000392	Fap	21.2674	-0.00991588	0.0476307	0.233298	0.735095	16.5058	-0.00623271	0.0394891	0.245297	0.918466	18.9497	-0.00519195	0.0665455	0.730267	0.991205	18.3508	-0.00743438	0.0530878	0.480665	0.901156
ENSMUSG00000000394	Gcg	264.335	0.0215043	0.0528528	0.0603596	0.587964	257.532	0.358502	0.42679	0.00472422	0.507127	323.134	-0.0522785	0.0957247	0.0238566	0.313661	216.167	-0.0191954	0.0562425	0.192954	0.776752
ENSMUSG00000000399	Ndufa9	1567.39	0.0141617	0.0471644	0.349617	0.799872	1116.19	0.0209054	0.0442843	0.126165	0.817269	1507.51	-0.00360039	0.060227	0.904094	0.999149	1168.84	0.00698839	0.0469869	0.764441	0.965173
ENSMUSG00000000402	Egfl6	3.24265	0.00177938	0.0467134	0.67303	0.919389	1.29112	-0.00107977	0.0391391	0.302158	0.942335	2.22689	0.00934489	0.0687654	0.109826	0.627389	2.03268	0.00313467	0.0535718	0.533502	NA
ENSMUSG00000000409	Lck	44.9479	-0.000127632	0.0458507	0.981809	0.995614	28.7007	0.0148025	0.0430389	0.00929492	0.556636	44.9747	-0.0238949	0.0716156	0.176449	0.747357	28.633	0.0124744	0.0546539	0.236028	0.809433
ENSMUSG00000000411	Tssk3	0	NA	NA	NA	NA	0.174159	-3.22525e-05	0.0391418	0.813067	NA	0.108426	-0.000800804	0.0680645	0.792551	NA	0.0975546	-0.00038676	0.0535817	0.674164	NA
ENSMUSG00000000416	Cttnbp2	122.233	-0.0167444	0.0506363	0.0402097	0.535844	108.239	-0.00267033	0.0389051	0.610994	0.985951	111.643	-0.0244356	0.0728092	0.105493	0.615829	117.497	-0.00850143	0.0532481	0.453562	0.895022
ENSMUSG00000000420	Galnt1	885.098	0.0251778	0.0537443	0.104442	0.648817	584.975	0.01575	0.0422939	0.127442	0.819587	849.291	0.00969391	0.064149	0.678881	0.985738	614.827	0.0501185	0.0517335	0.117673	0.69799
ENSMUSG00000000435	Myf5	0	NA	NA	NA	NA	0	NA	NA	NA	NA	0	NA	NA	NA	NA	0	NA	NA	NA	NA
ENSMUSG00000000439	Mkrn2	296.195	-0.00565097	0.0465784	0.486782	0.858774	208.273	-0.00931149	0.0402375	0.114055	0.8016	263.743	0.00682004	0.0661005	0.695398	0.988871	233.209	-0.00398118	0.052062	0.759868	0.964392
ENSMUSG00000000440	Pparg	408.851	0.012925	0.047893	0.271922	0.752631	319.548	-0.00408335	0.0382199	0.704493	0.990074	392.628	0.00262566	0.0644644	0.90378	0.999149	334.63	-0.0391844	0.067408	0.0917548	0.65875
ENSMUSG00000000441	Raf1	1122.42	0.0169195	0.0495576	0.172955	0.698085	813.466	0.00769155	0.0393774	0.299407	0.94212	1051.95	-0.000562237	0.0649791	0.974988	0.999149	870.641	-0.00425501	0.0483444	0.853755	0.980262
ENSMUSG00000000486	Septin1	82.7399	-0.00286874	0.0457934	0.778332	0.94695	83.7729	0.00289505	0.0390302	0.538123	0.984507	86.5577	-0.00348483	0.0662805	0.815637	0.996385	81.8915	0.00437598	0.0526409	0.694274	0.952278
ENSMUSG00000000489	Pdgfb	71.2034	0.0095128	0.0456092	0.510097	0.866198	50.7512	-0.00135278	0.0386724	0.828973	0.998573	63.0186	0.0256538	0.0701673	0.266309	0.839979	57.2913	0.0045495	0.0519	0.726561	0.955865
ENSMUSG00000000530	Acvrl1	213.065	-0.00186657	0.04563	0.855189	0.966077	142.168	-0.00516837	0.0380151	0.630651	0.985951	180.159	0.0376108	0.0780595	0.116349	0.639449	167.585	0.0482083	0.0790065	0.0500306	0.586713
ENSMUSG00000000531	Grasp	50.1626	-0.00598933	0.0459785	0.578617	0.890016	37.6795	-0.00192902	0.0385127	0.756538	0.994466	46.8538	-0.0110279	0.0653089	0.604949	0.97455	40.5885	-0.00890817	0.0523323	0.55017	0.920455
ENSMUSG00000000532	Acvr1b	1499.82	-0.0223525	0.0500412	0.20808	0.721699	1106.22	0.00694583	0.0384545	0.512543	0.981169	1378.34	-0.0326984	0.0716693	0.268858	0.84195	1207.26	0.0172119	0.0466489	0.506431	0.910031
ENSMUSG00000000538	Tom1l2	1324.64	-0.00107563	0.0389437	0.961301	0.992494	972.034	0.0161733	0.0416898	0.193099	0.879569	1268.91	-0.076872	0.0893419	0.0723509	0.529878	1022.81	0.00285572	0.0476112	0.897504	0.983493
ENSMUSG00000000544	Gpa33	8775.02	-0.0208909	0.0466829	0.220591	0.728586	5468.52	0.0100907	0.039982	0.326959	0.948634	7498.69	0.0141951	0.0619186	0.617021	0.977311	6444.36	0.245734	0.147452	0.00334619	0.218345
ENSMUSG00000000552	Zfp385a	156.897	0.00356125	0.0453086	0.765476	0.944559	92.3425	-0.00279164	0.0384108	0.730104	0.990809	131.238	0.182181	0.330704	0.0111471	0.208481	111.728	0.0290455	0.0622533	0.0831538	0.645641
ENSMUSG00000000555	Itga5	1056.58	0.00402246	0.0460547	0.659437	0.917843	506.834	-0.000139176	0.0386237	0.980444	0.999686	819.438	0.0754989	0.140011	0.00771086	0.169462	679.181	0.0313654	0.0664658	0.0137773	0.395261
ENSMUSG00000000560	Gabra2	0.690873	1.84813e-05	0.0468218	0.910144	NA	0.325125	-0.000455463	0.0391415	0.359996	0.960093	0.411339	0.00208122	0.0680653	0.568013	NA	0.516659	-0.000152635	0.0535391	0.60143	NA
ENSMUSG00000000561	Wdr77	256.272	0.000144269	0.0451794	0.994615	0.99832	261.988	-0.00716135	0.039464	0.303301	0.942335	255.51	-0.0205374	0.0677457	0.367685	0.906582	266.079	-0.0345978	0.0677695	0.0409364	0.554893
ENSMUSG00000000562	Adora3	2.81715	0.00200728	0.0467242	0.636472	0.91116	2.38517	-0.00145759	0.0391091	0.433408	0.971319	2.74723	0.00463585	0.0677986	0.564947	0.968046	2.45212	-0.00408155	0.0535612	0.333599	0.855613
ENSMUSG00000000563	Atp5pb	4885.93	0.0321676	0.0570209	0.116264	0.660208	3464.49	0.156574	0.135216	0.00696298	0.532063	4742.2	-0.00495659	0.0596286	0.888182	0.999042	3591.49	0.0221163	0.0480213	0.433549	0.890484
ENSMUSG00000000567	Sox9	489.436	-0.0182388	0.0510107	0.069046	0.600893	392.341	-0.0140173	0.04203	0.0883531	0.765354	411.49	-0.0153531	0.0672452	0.438407	0.933507	455.465	-0.0130924	0.0533819	0.405721	0.878991
ENSMUSG00000000568	Hnrnpd	1192.97	-0.0139756	0.0470297	0.334061	0.791707	894.304	-0.00680261	0.0389025	0.512321	0.981169	1068.65	-0.0130507	0.0646313	0.550058	0.966245	995.084	-0.0108866	0.0508342	0.572811	0.924389
ENSMUSG00000000579	Dynlt1c	39.446	-0.00505731	0.0466304	0.502174	0.862578	33.8463	-0.0019542	0.038855	0.690854	0.990074	39.9904	-0.00399687	0.0667033	0.775086	0.993933	33.4724	-6.10598e-05	0.05228	0.985234	0.997347
ENSMUSG00000000581	C1d	267.293	-0.00451457	0.0453595	0.709499	0.930257	198.007	-0.00043492	0.0381009	0.967056	0.99923	256.235	-0.0112228	0.0648235	0.618542	0.977866	207.768	-0.00205806	0.0502474	0.893114	0.982867
ENSMUSG00000000594	Gm2a	836.456	-0.00838654	0.0424407	0.662275	0.917843	567.879	-0.000908863	0.0368566	0.939073	0.99923	751.095	0.015768	0.062331	0.587689	0.972982	635.93	0.0165328	0.0476053	0.513798	0.912445
ENSMUSG00000000600	Krit1	169.475	-0.0178575	0.046879	0.361986	0.807139	152.781	-0.00673209	0.0385725	0.482019	0.978425	151.753	-0.000611548	0.0554233	0.984224	0.999149	168.063	-0.00133495	0.0492419	0.934168	0.987996
ENSMUSG00000000605	Clcn4	698.6	-0.0564717	0.0845294	0.0369778	0.527807	535.929	0.000743193	0.0369704	0.951088	0.99923	648.948	-0.103474	0.115309	0.0378314	0.397207	577.562	-0.00402323	0.0446891	0.870217	0.981197
ENSMUSG00000000606	Vmn2r88	0	NA	NA	NA	NA	0	NA	NA	NA	NA	0	NA	NA	NA	NA	0	NA	NA	NA	NA
ENSMUSG00000000617	Grm6	0.860928	0.00016554	0.0468203	0.920473	NA	0.57908	9.24259e-05	0.0391377	0.855052	0.998726	0.61842	0.000689407	0.0679471	0.872699	NA	0.712823	0.000290352	0.0535741	0.862745	NA
ENSMUSG00000000627	Sema4f	13.5041	-0.00549565	0.0469051	0.372926	0.810638	9.43285	0.000641667	0.0389793	0.914039	0.99923	11.4195	-0.00646205	0.0671243	0.624092	0.978661	11.0745	0.0049977	0.053497	0.477999	0.900314
ENSMUSG00000000628	Hk2	2807.76	0.0129623	0.0491627	0.0319675	0.520152	1620.91	0.00378785	0.0392441	0.289562	0.938139	2983.58	0.00341525	0.0671438	0.707034	0.988871	1447.32	-0.00285246	0.0521903	0.812733	0.972867
ENSMUSG00000000631	Myo18a	2506.08	0.0140044	0.0468782	0.345175	0.797978	1779.2	0.0148278	0.0415024	0.175783	0.864075	2412.98	-0.0189038	0.0649382	0.462986	0.943183	1863.68	-0.00117334	0.0491586	0.951355	0.992481
ENSMUSG00000000632	Sez6	31.3101	0.0105564	0.0477956	0.217554	0.724167	21.2063	-0.0112146	0.041318	0.0138552	0.594835	27.7458	0.393535	0.592268	0.00579868	0.145179	23.8443	-0.00894521	0.0539211	0.304386	0.845574
ENSMUSG00000000673	Haao	9.31148	0.00565112	0.0471064	0.236944	0.737834	7.54774	0.00623482	0.0397423	0.0775438	0.746643	11.343	-0.0106292	0.0682438	0.35805	0.90262	6.09277	0.000823506	0.0533015	0.938369	0.989308
ENSMUSG00000000682	Cd52	298.179	0.0193419	0.0520999	0.026812	0.500123	217.176	0.0106577	0.0410954	0.0157289	0.608192	346.654	-0.00274376	0.0663835	0.84975	0.997907	182.393	0.00626874	0.0533298	0.482072	0.902175
ENSMUSG00000000686	Abhd15	12.2282	0.00979667	0.0481487	NA	NA	6.41164	0.000801798	0.0390408	0.871792	0.998726	12.2802	0.00896246	0.0684741	0.233633	0.810428	6.29213	-0.00481015	0.0534168	0.450432	0.894073
ENSMUSG00000000690	Hoxb6	30.5429	0.0122028	0.0486858	0.0885821	0.634105	14.9073	-0.00351573	0.0391945	0.338218	0.95394	24.9905	0.0426336	0.0877743	0.0057859	0.145179	18.9465	0.00235878	0.0530561	0.792809	0.969606
ENSMUSG00000000693	Loxl3	47.4142	0.00391468	0.0457401	0.716389	0.931731	28.0785	0.00168249	0.0387162	0.792754	0.998573	39.7622	0.00583594	0.0642145	0.788948	0.994648	33.6903	0.00172962	0.0523972	0.885073	0.982176
ENSMUSG00000000701	Tcl1b5	0	NA	NA	NA	NA	0	NA	NA	NA	NA	0	NA	NA	NA	NA	0	NA	NA	NA	NA
ENSMUSG00000000706	Btn1a1	10.0448	0.00439755	0.0470132	0.234683	0.736431	5.78934	0.00186467	0.0391564	0.437107	0.972253	10.5289	-0.00279496	0.0678857	0.625394	0.978661	5.17414	-0.0012026	0.0533049	0.746771	0.960739
ENSMUSG00000000708	Kat2b	528.463	-0.0131589	0.0458175	0.435486	0.838486	377.309	-0.016428	0.0419966	0.170493	0.861249	466.838	0.012593	0.0625322	0.639162	0.980214	426.105	0.00491473	0.0476748	0.826947	0.974134
ENSMUSG00000000711	Rab5b	1373.91	-0.00370302	0.0366871	0.859088	0.966388	990.332	-0.00208205	0.035964	0.891731	0.998726	1258.96	0.00209316	0.0517608	0.923253	0.999149	1085.27	0.00699169	0.043089	0.84055	0.976331
ENSMUSG00000000724	Cryba1	0	NA	NA	NA	NA	0	NA	NA	NA	NA	0	NA	NA	NA	NA	0	NA	NA	NA	NA
ENSMUSG00000000730	Dnmt3l	2.44692	-0.00204165	0.0468201	0.481971	0.857361	1.31823	0.000979451	0.0391316	0.731015	0.990809	2.00916	-0.000729604	0.0678529	0.879867	NA	1.63519	0.00531868	0.053844	0.236337	NA
ENSMUSG00000000731	Aire	0.774136	-0.00147421	0.0468433	0.488214	NA	0.886534	0.00244657	0.039233	0.206365	0.893162	1.09564	-0.00574982	0.068268	0.187834	NA	0.646572	0.00260572	0.0536166	0.548438	NA
ENSMUSG00000000732	Icosl	209.751	-0.0315333	0.0557786	0.119537	0.662542	157.909	0.00359751	0.0385677	0.642859	0.987957	188.576	-0.0188878	0.0666525	0.425095	0.929765	175.416	0.0215132	0.0550843	0.273624	0.826976
ENSMUSG00000000738	Spg7	949.394	0.0256656	0.0519365	0.203041	0.717171	702.66	0.0165554	0.0425596	0.1269	0.8184	920.02	-0.0151853	0.0643885	0.534559	0.963607	730.743	-0.0116749	0.045793	0.637096	0.942206
ENSMUSG00000000739	Sult5a1	4.36517	0.00436445	0.0470724	0.126663	0.663746	2.99994	0.000945271	0.0391158	0.716746	0.99027	4.33267	-0.00218319	0.0677686	0.745694	0.992037	2.98841	-0.00344503	0.0536498	0.216631	0.79569
ENSMUSG00000000740	Rpl13	8064.45	0.0150442	0.043637	0.380524	0.812201	6257.59	-0.00608099	0.0374275	0.62806	0.985951	7659.23	0.00205952	0.053341	0.950192	0.999149	6620.99	-0.0283482	0.0550246	0.230438	0.804495
ENSMUSG00000000743	Chmp1a	2601.78	-0.0157487	0.0432901	0.468864	0.850738	1745.46	0.0227692	0.0424924	0.196318	0.88167	2352.21	-0.00668009	0.0558222	0.838589	0.997907	1942.98	0.118128	0.0678775	0.00820952	0.314553
ENSMUSG00000000751	Rpa1	417.691	0.028538	0.0530664	0.116833	0.660208	299.116	-0.0070308	0.0374649	0.589066	0.985951	399.923	0.046951	0.0687953	0.19945	0.775577	315.347	-0.013325	0.048872	0.560193	0.920455
ENSMUSG00000000753	Serpinf1	159.019	0.0107476	0.0475862	0.252253	0.743205	84.7297	-0.0120531	0.041596	0.0244709	0.650965	127.389	0.646283	0.306201	0.0008913	0.058593	107.732	-0.00061261	0.0524444	0.893356	0.982879
ENSMUSG00000000759	Tubgcp3	219.842	-0.0275216	0.0494602	0.212353	0.722996	172.129	-0.00478041	0.0374447	0.690797	0.990074	202.983	-0.167002	0.105685	0.00857658	0.180569	187.052	-0.0762648	0.10159	0.0367715	0.534542
ENSMUSG00000000766	Oprm1	0.31837	0.000771281	0.0468436	0.669241	NA	0.494319	0.000551489	0.0391401	0.85658	0.998726	0.63868	-0.00334406	0.0680856	0.374158	NA	0.266357	-0.000453078	0.0535707	0.607145	NA
ENSMUSG00000000776	Polr3d	121.311	-0.0232993	0.0543505	0.0353802	0.526443	98.8889	-0.0139305	0.0420693	0.0731371	0.737174	106.243	-0.0164254	0.0678066	0.394115	0.91727	110.194	-0.00993216	0.052533	0.500027	0.908274
ENSMUSG00000000782	Tcf7	54.4162	0.000875939	0.0459764	0.921779	0.981186	48.0749	0.00791296	0.0399179	0.163303	0.855018	57.2059	-0.0156852	0.0682624	0.359966	0.90262	46.5878	0.0044328	0.0526363	0.69863	0.952399
ENSMUSG00000000787	Ddx3x	2727.78	-0.0114198	0.0472927	0.319729	0.78244	2065.21	-0.00249397	0.0385933	0.717692	0.99027	2468.91	-0.0109426	0.0651603	0.62477	0.978661	2276.84	-9.02581e-05	0.0512918	0.992162	0.997952
ENSMUSG00000000791	Il12rb1	2.77838	0.00551241	0.0472097	0.104131	0.648817	1.65461	0.00208309	0.0391755	0.431989	0.971124	2.90082	0.00477223	0.0679366	0.488354	0.95439	1.5292	0.00241908	0.0535283	0.684424	NA
ENSMUSG00000000792	Slc5a5	11.0077	0.00368926	0.0466133	0.559253	0.88429	5.42808	-0.00302444	0.0391783	0.3026	0.942335	8.51336	0.0238884	0.0731972	0.0532598	0.459741	7.2456	0.00571523	0.0536219	0.41598	0.881865
ENSMUSG00000000794	Kcnn3	119.582	-0.00167043	0.0464044	0.795056	0.950168	85.3094	-0.00594653	0.0396102	0.138814	0.829627	103.691	0.0121531	0.0680798	0.395949	0.917753	97.6659	-0.00234421	0.0530695	0.75266	0.962119
ENSMUSG00000000804	Usp32	331.748	-0.0162075	0.0485689	0.226496	0.731721	245.58	0.00187773	0.0387232	0.754916	0.994227	312.56	-0.0496802	0.0891561	0.0571569	0.474815	263.319	-0.00801865	0.0522305	0.582759	0.926106
ENSMUSG00000000805	Car4	23435.5	0.0201172	0.0516561	0.0934655	0.639477	14165.5	0.0149902	0.0431906	0.0060318	0.526529	23065.4	-0.00122946	0.0664866	0.927744	0.999149	14434.3	0.0470186	0.0858628	0.00817937	0.314091
ENSMUSG00000000811	Txnrd3	118.153	-0.360399	0.162856	0.000853272	0.13364	87.7742	-0.292617	0.261872	0.00426124	0.496894	93.5464	-0.00946335	0.0631162	0.706239	0.988871	107.324	-0.0144433	0.0529194	0.42295	0.885515
ENSMUSG00000000817	Fasl	1.43601	-0.00210737	0.0468489	0.395466	NA	0.58784	-0.000248397	0.039132	0.61951	0.985951	0.82199	0.000899268	0.0679415	0.88966	NA	1.01929	0.00165993	0.0535454	0.775575	NA
ENSMUSG00000000823	Zfp512b	239.231	-0.0306901	0.060358	0.0256558	0.495382	197.113	-0.0040641	0.0390456	0.465207	0.977131	216.421	-0.0161266	0.0687633	0.316514	0.876587	215.478	-0.00910116	0.0519091	0.4161	0.881865
ENSMUSG00000000826	Dnajc5	1732.01	-0.27197	0.179189	0.00265749	0.229072	1230.14	0.00113306	0.0378614	0.905965	0.998743	1476.56	-0.0464697	0.0779487	0.150153	0.702826	1430.43	0.0486843	0.0789758	0.0510011	0.590512
ENSMUSG00000000827	Tpd52l2	568.418	-0.00481321	0.0446626	0.726745	0.93455	386.432	0.000246137	0.0383382	0.980784	0.999686	527.392	-0.00114978	0.0640083	0.927389	0.999149	419.619	0.0082105	0.0500391	0.679269	0.951184
ENSMUSG00000000838	Fmr1	364.515	-0.018949	0.0493807	0.207905	0.721699	275.618	0.00179053	0.0386066	0.690808	0.990074	352.794	-0.033262	0.0722592	0.211982	0.791585	286.706	0.00495896	0.0508625	0.771882	0.966061
ENSMUSG00000000861	Bcl11a	110.439	0.00579918	0.0453812	0.653134	0.915742	89.337	-0.0125592	0.0412572	0.121203	0.810588	102.731	0.0316673	0.0722503	0.21683	0.796648	95.8564	-0.0161855	0.054544	0.44648	0.894073
ENSMUSG00000000869	Il4	0.127201	6.8484e-05	0.0468509	0.959194	NA	0.234469	0.00010413	0.0391419	0.877023	NA	0.240117	-0.000890089	0.0680574	0.765597	NA	0.153197	-5.10577e-05	0.0535782	0.711852	NA
ENSMUSG00000000876	Pxmp4	303.194	0.0373718	0.0630061	0.0669017	0.599793	221.044	0.211138	0.174856	0.00509606	0.507127	312.599	-0.00672514	0.0626626	0.749986	0.992203	215.782	0.0159232	0.0468022	0.526914	0.915739
ENSMUSG00000000881	Dlg3	853.101	0.00375513	0.0427632	0.838345	0.962247	614.828	0.0138629	0.0399471	0.292495	0.940434	791.43	-0.00214475	0.058646	0.930702	0.999149	665.846	0.0250595	0.052437	0.276906	0.828825
ENSMUSG00000000884	Gnb1l	24.5379	0.0142302	0.0492667	0.0970248	0.643831	18.6982	-0.00391215	0.0391097	0.413943	0.970496	23.2603	0.010579	0.0674017	0.485686	0.953336	19.7701	-0.0193822	0.0575984	0.0784907	0.635489
ENSMUSG00000000889	Dbh	80.9683	0.00218161	0.0460021	0.773501	0.945563	46.8617	-0.00564682	0.0395948	0.102079	0.78281	62.7288	0.0303274	0.0768662	0.0320595	0.365961	60.573	0.000610328	0.0528898	0.942521	0.989838
ENSMUSG00000000901	Mmp11	47.9537	-0.00849555	0.0471266	0.320884	0.783602	32.4717	-0.0040887	0.0390739	0.443577	0.972778	37.9347	0.00636328	0.0660084	0.715443	0.988918	40.5648	0.0055976	0.0528804	0.601025	0.931511
ENSMUSG00000000902	Smarcb1	606.995	0.0068915	0.0448107	0.630773	0.909052	468.055	-0.00632483	0.0385406	0.518617	0.981169	558.439	0.0116192	0.0620241	0.679304	0.985738	507.989	-0.0188166	0.0517527	0.393587	0.876532
ENSMUSG00000000903	Vpreb3	8.14169	0.0157684	0.0504887	0.0111263	0.400012	7.06797	0.00518805	0.0395818	0.0452275	0.694153	11.9166	-0.00464953	0.0674523	0.646074	0.981352	4.32655	0.000399904	0.0533272	0.962971	0.993937
ENSMUSG00000000915	Hip1r	788.861	0.148711	0.218575	0.0105596	0.395282	600.623	0.000304558	0.0377846	0.977938	0.99923	796.691	-0.00393052	0.0596853	0.849024	0.997907	607.622	-0.124161	0.199377	0.0146261	0.404243
ENSMUSG00000000916	Nsun5	75.9731	0.00457362	0.0460969	0.645153	0.913529	72.9007	0.00363183	0.0390796	0.452746	0.973789	81.7666	-0.0163909	0.0684758	0.335643	0.892919	69.8035	-0.0142233	0.0528269	0.416467	0.881865
ENSMUSG00000000934	Top1mt	86.4787	-0.0140998	0.047698	0.297714	0.766186	66.4873	-0.0132119	0.0415009	0.118959	0.808168	77.1768	-0.00543157	0.0618805	0.828562	0.997907	74.0571	-0.0184538	0.0553829	0.253415	0.819501
ENSMUSG00000000938	Hoxa10	573.799	0.00952865	0.0428627	0.64675	0.91358	441.551	0.00309944	0.0371899	0.796221	0.998573	553.147	-0.0076184	0.0601533	0.785414	0.994642	461.704	-0.00726671	0.042506	0.785203	0.968228
ENSMUSG00000000942	Hoxa4	23.0654	0.00507987	0.0464427	0.553332	0.882616	14.3685	-0.00957736	0.040478	0.0858599	0.763228	19.1506	0.0388983	0.0817096	0.0514348	0.454225	17.3569	-0.00305299	0.0526311	0.747456	0.96081
ENSMUSG00000000948	Gm38393	1.64298	0.000293335	0.0467902	0.957959	NA	0.597359	0.000612876	0.0391406	0.754516	0.994185	1.03833	-0.00161818	0.0679347	0.751085	NA	1.07722	0.00214088	0.053596	0.628457	NA
ENSMUSG00000000957	Mmp14	1181.56	0.0136005	0.0479673	0.262838	0.747822	780.411	0.0011246	0.038218	0.791048	0.998573	1075.71	0.0204187	0.0678996	0.350807	0.900688	862.184	0.00449065	0.0502172	0.811797	0.972736
ENSMUSG00000000958	Slc7a7	312.24	0.0184902	0.0466869	0.32347	0.784643	222.732	-0.0128218	0.0402054	0.263705	0.927278	278.638	0.0463931	0.0750871	0.166808	0.733077	249.439	-0.00951808	0.0486052	0.661455	0.947901
ENSMUSG00000000959	Oxa1l	814.675	0.0214514	0.0474175	0.289763	0.761344	620.504	0.000942701	0.0364633	0.945882	0.99923	777.809	-0.0130624	0.0574374	0.683177	0.98625	653.168	-0.0478934	0.0653365	0.116629	0.696699
ENSMUSG00000000976	Heatr6	147.57	-0.00958171	0.0462385	0.455424	0.845249	113.009	-0.000846353	0.0383969	0.91774	0.99923	135.496	-0.0134077	0.0660304	0.527535	0.962754	122.881	-0.00270397	0.0505019	0.863407	0.980906
ENSMUSG00000000982	Ccl3	1.3398	0.00259857	0.0469274	0.17761	NA	1.46659	0.00368163	0.0393664	0.0732478	0.737174	2.32071	-0.00834696	0.0685548	0.168396	0.73399	0.750182	-0.0010513	0.0535599	0.493827	NA
ENSMUSG00000000983	Wfdc18	173.862	0.00336453	0.0469577	0.18017	0.703479	87.2152	-0.000718892	0.0391157	0.630879	0.985951	193.227	0.0018548	0.0678249	0.753533	0.992356	72.362	-0.00428836	0.0537251	0.211313	0.789275
ENSMUSG00000001014	Icam4	1.65982	-0.000106047	0.0467808	0.968153	NA	0.894106	0.000416875	0.0391297	0.977887	0.99923	1.47431	0.000331757	0.067917	0.941271	NA	1.03492	0.00242911	0.0535736	0.642291	NA
ENSMUSG00000001016	Ilf2	397.783	0.0272766	0.0554071	0.0907005	0.637719	297.231	-0.0112972	0.0399685	0.946132	0.99923	394.44	-0.000371148	0.0611424	0.987912	0.999149	302.419	-0.0765348	0.104579	0.0347306	0.527298
ENSMUSG00000001017	Chtop	795.86	0.00228046	0.0397947	0.924871	0.981929	565.266	0.00182747	0.0361656	0.864288	0.998726	735.79	-0.0123728	0.0518194	0.711883	0.9889	613.863	-0.00291749	0.0428019	0.838311	0.975679
ENSMUSG00000001018	Snapin	276.916	-0.00953787	0.0419302	0.721254	0.933106	208.49	-0.01171	0.0403375	0.235447	0.91279	247.23	0.0128173	0.0627908	0.625089	0.978661	232.544	-0.0249821	0.0528982	0.310606	0.846845
ENSMUSG00000001020	S100a4	148.304	0.00869551	0.0474446	0.2419	0.738094	74.311	8.06756e-05	0.038874	0.988483	0.999686	125.039	0.0348882	0.0799298	0.0275185	0.337073	91.1881	0.0128318	0.0549225	0.183795	0.771721
ENSMUSG00000001021	S100a3	1.3645	0.001811	0.0468508	0.417545	NA	1.46932	0.000859267	0.0391354	0.611076	0.985951	2.11731	-0.00156103	0.0679099	0.747853	NA	0.944213	6.21052e-05	0.0535251	0.865567	NA
ENSMUSG00000001023	S100a5	0.084492	0.000288326	0.0468538	0.850968	NA	0.224793	0.000209978	0.0391422	0.99862	NA	0.271186	-0.000455331	0.0680499	0.851576	NA	0.0903742	-0.00046452	0.053582	0.706773	NA
ENSMUSG00000001025	S100a6	23818.2	0.00758352	0.0471854	0.303439	0.770513	15675.3	0.00388103	0.0392414	0.306657	0.94457	24151.4	0.00108519	0.0668612	0.93533	0.999149	15480.4	0.00555001	0.0531602	0.550865	0.920455
ENSMUSG00000001027	Scn4a	1.67048	0.00339847	0.0469347	0.272956	NA	2.53248	0.00518166	0.0396068	0.0242959	0.650745	3.67684	-0.0200496	0.0720497	0.014537	0.241609	1.09079	-0.00115549	0.053503	0.545495	NA
ENSMUSG00000001029	Icam2	24.9886	-0.00328749	0.0459936	0.727821	0.934887	15.4957	0.00527927	0.0394433	0.228577	0.90811	23.3143	-0.0030053	0.0661021	0.849851	0.997907	16.8273	0.0148048	0.0558073	0.115932	0.696699
ENSMUSG00000001034	Mapk7	204.275	0.0141341	0.0460069	0.404864	0.823414	162.709	-0.00833496	0.0384757	0.470188	0.977608	185.379	0.019637	0.0629256	0.503111	0.956082	178.709	-0.0211608	0.0516543	0.368353	0.868232
ENSMUSG00000001036	Epn2	262.239	0.021498	0.0510077	0.162199	0.685685	174.479	-0.0188608	0.0434395	0.138224	0.829627	230.121	0.106356	0.141824	0.030709	0.357116	199.385	-0.00921112	0.0506618	0.614474	0.935499
ENSMUSG00000001039	B9d1	35.7222	0.00421871	0.0461995	0.646889	0.91358	22.2871	-0.00378339	0.0389517	0.544318	0.984507	31.4051	0.0255222	0.0721303	0.174343	0.743527	25.6907	0.00701376	0.0528931	0.550836	0.920455
ENSMUSG00000001052	Sec24b	516.622	-0.0126914	0.0447743	0.47822	0.855378	383.26	-0.023925	0.046472	0.100346	0.780223	467.645	0.00226111	0.0606692	0.934734	0.999149	421.976	-0.0278023	0.0485063	0.306691	0.846536
ENSMUSG00000001053	N4bp3	84.8309	0.00293575	0.0451766	0.808735	0.953277	60.8819	0.00290518	0.0386249	0.707989	0.990074	80.4517	-0.00604135	0.0641413	0.787319	0.994648	64.6697	-0.000666393	0.051429	0.966097	0.994349
ENSMUSG00000001054	Rmnd5b	203.791	-0.0251652	0.044537	0.285062	0.75928	160.25	0.00742525	0.0370555	0.572559	0.985951	185.76	-0.0775937	0.0806496	0.0757801	0.538779	176.006	-0.00389203	0.0434596	0.876377	0.982071
ENSMUSG00000001056	Nhp2	490.021	0.0115353	0.048293	0.116954	0.660208	348.069	0.00568072	0.0394041	0.274443	0.930111	525.605	0.00364627	0.0661415	0.970727	0.999149	324.102	-0.00694071	0.0518229	0.651018	0.9462
ENSMUSG00000001062	Vps9d1	224.141	-0.0300627	0.0562278	0.101564	0.647101	174.998	-0.0102679	0.039363	0.337963	0.95394	195.112	-0.0148819	0.0613219	0.60823	0.975171	198.515	-0.00751437	0.0502526	0.682316	0.951184
ENSMUSG00000001065	Zfp276	146.517	-0.0212334	0.0514369	0.133135	0.669881	110.097	0.00197824	0.0378177	0.844025	0.998726	133.581	-0.070657	0.104442	0.0569223	0.473493	120.865	0.000223254	0.0502242	0.990361	0.997453
ENSMUSG00000001076	C1ql4	0.084453	0.000287094	0.0468538	0.850968	NA	0.046536	-0.000205266	0.0391436	0.799893	NA	0.0813962	0.000692658	0.0680617	0.905763	NA	0.0487773	-0.000336659	0.0535808	0.775307	NA
ENSMUSG00000001082	Mfsd10	284.782	0.0157901	0.0496872	0.117553	0.660797	219.955	0.000989828	0.0386312	0.893502	0.998726	290.574	-0.00665933	0.0646574	0.747564	0.992203	219.406	-0.0411579	0.0743647	0.0328801	0.515115
ENSMUSG00000001089	Luzp1	1452.96	-0.0183403	0.0503822	0.127274	0.664441	992.438	0.00284074	0.038652	0.680902	0.990074	1259.78	-0.0111477	0.0657898	0.585719	0.972816	1144.96	0.0292133	0.0611325	0.121459	0.70744
ENSMUSG00000001095	Slc13a2	1195.38	0.011073	0.0479761	0.198362	0.714128	828.532	0.0148872	0.042961	0.0177816	0.608768	1207.17	-0.00795726	0.066638	0.619937	0.977994	820.499	0.00833976	0.0531088	0.495123	0.906575
ENSMUSG00000001098	Kctd10	2055.01	0.0183185	0.0468839	0.314609	0.779356	1414.31	0.0164777	0.0408186	0.236914	0.913092	1909.14	0.0129967	0.0610354	0.624911	0.978661	1532.27	0.0502906	0.0522168	0.125257	0.715044
ENSMUSG00000001100	Poldip2	524.622	-0.00564692	0.0431611	0.744718	0.939049	404.346	-0.00813836	0.0385585	0.426938	0.970598	491.574	-0.00173365	0.0600917	0.94556	0.999149	432.999	-0.0213055	0.0526705	0.345228	0.861184
ENSMUSG00000001103	Sebox	0	NA	NA	NA	NA	0.102235	0.000243542	0.039144	0.950024	NA	0.141377	-0.000628664	0.0680627	0.786649	NA	0	NA	NA	NA	NA
ENSMUSG00000001105	Ift20	323.523	-0.00527805	0.0439533	0.742091	0.938861	242.086	0.00607773	0.0372641	0.643053	0.987957	297.589	0.00104394	0.0600631	0.965155	0.999149	263.405	0.0253919	0.0517019	0.315043	0.849363
ENSMUSG00000001119	Col6a1	1777.63	-0.00937361	0.0457602	0.497556	0.861242	978.737	-0.462344	0.183764	0.000349966	0.219609	1300.02	0.57399	0.175647	4.45674e-05	0.00957619	1326.09	0.0290165	0.0594522	0.171526	0.761322
ENSMUSG00000001120	Pcbp3	122.868	0.0135003	0.0482504	0.23283	0.734862	83.8963	-0.0105415	0.0410139	0.0233958	0.643364	98.3998	0.442278	0.367556	0.00403829	0.123304	102.367	-0.00639797	0.0531885	0.515288	0.912942
ENSMUSG00000001123	Lgals9	585.215	0.0132802	0.0484037	0.193871	0.710989	428.555	0.00869341	0.0398147	0.233462	0.911459	579.826	-0.00115476	0.0656859	0.944556	0.999149	435.535	0.00293788	0.0510736	0.854221	0.980348
ENSMUSG00000001127	Araf	713.902	0.00858381	0.0451231	0.569289	0.886581	577.731	0.001616	0.0378374	0.873388	0.998726	698.21	-0.0462133	0.0779772	0.148316	0.700571	599.298	-0.0721652	0.113364	0.0342049	0.524003
ENSMUSG00000001128	Cfp	147.386	0.0198393	0.0519826	0.057611	0.579555	99.8244	0.00553846	0.039399	0.27946	0.932792	152.018	0.0113957	0.0675227	0.463468	0.943183	97.7721	0.00782043	0.0529005	0.517583	0.914062
ENSMUSG00000001131	Timp1	90.8121	0.00840876	0.0479036	0.00274398	0.233164	35.6511	0.00268029	0.0392291	0.126208	0.817269	99.8084	0.0102391	0.0689377	0.0988202	0.601802	27.9848	0.0057013	0.0536785	0.346964	0.862342
ENSMUSG00000001134	Uxt	159.866	0.0121654	0.0471941	0.340743	0.795416	106.427	0.00659592	0.0390271	0.415179	0.970496	152.76	0.00321908	0.0633292	0.844662	0.997907	112.312	-0.0032829	0.0496829	0.712008	0.953781
ENSMUSG00000001138	Cnnm3	251.978	-0.00427559	0.0450502	0.738	0.938103	185.586	-0.0012638	0.0385028	0.865574	0.998726	234.635	-0.00753446	0.0648491	0.728026	0.991087	200.288	-0.0065252	0.0511819	0.686092	0.951184
ENSMUSG00000001143	Lman2l	201.397	0.00403035	0.0437455	0.806138	0.952456	132.088	0.0086004	0.0389131	0.422273	0.970598	183.659	0.0159527	0.0633963	0.561631	0.967424	146.315	0.0400222	0.066057	0.112951	0.689582
ENSMUSG00000001150	Mcm3ap	330.362	0.00576479	0.0466909	0.46671	0.850346	242.056	0.00831999	0.0400661	0.13592	0.829583	301.604	-0.00917395	0.0658573	0.634716	0.979076	262.742	0.00509163	0.0527431	0.639527	0.943326
ENSMUSG00000001151	Pcnt	367.781	-0.00172231	0.044175	0.902041	0.975435	306.956	0.000931592	0.0380994	0.916934	0.99923	356.235	-0.0637475	0.100451	0.0575975	0.476391	319.517	-0.0431147	0.0727516	0.0636182	0.606543
ENSMUSG00000001155	Ftcd	0.354787	-0.000183994	0.046848	0.939158	NA	0.488484	-0.000272021	0.039143	0.45473	0.973959	0.203991	0.00023718	0.0680552	0.981151	NA	0.622834	-0.000349498	0.0535743	0.530757	NA
ENSMUSG00000001156	Mxd1	8205.96	-0.000370243	0.045329	0.972089	0.993668	5067.56	0.0107582	0.0406332	0.139999	0.830425	7085.49	0.00012309	0.0650012	0.997425	0.999621	5916.57	0.0372566	0.0703925	0.0354487	0.530874
ENSMUSG00000001157	Gmcl1	237.37	-0.016797	0.0485926	0.240413	0.737834	173.246	-0.00669256	0.0384229	0.517684	0.981169	214.504	-0.0185788	0.06344	0.509889	0.95729	191.837	-0.0033343	0.0494169	0.864481	0.980906
ENSMUSG00000001158	Snrnp27	348.648	0.0578707	0.0904412	0.0347139	0.52629	251.583	0.00553712	0.0382506	0.585763	0.985951	333.304	0.0206852	0.0642249	0.447428	0.937423	265.238	-0.00363293	0.0478479	0.888786	0.982562
ENSMUSG00000001166	Oas1c	35.2097	-0.00749776	0.0464191	0.474023	0.853101	26.5226	-0.00574495	0.039185	0.380246	0.965168	31.6717	-0.0065687	0.0648418	0.740541	0.991817	29.4314	-0.00556664	0.0524121	0.646891	0.945921
ENSMUSG00000001168	Oas1h	0.0375338	0.000261917	0.0468531	0.89581	NA	0.350875	0.000163389	0.0391412	0.764362	0.996629	0.263126	-0.00144331	0.0680672	0.642138	NA	0.19436	-0.000514334	0.0535832	0.518863	NA
ENSMUSG00000001173	Ocrl	180.197	-0.0107665	0.0427294	0.587019	0.893248	145.262	-0.00165183	0.0373728	0.719968	0.990713	165.75	-0.0583719	0.0826228	0.115766	0.638962	158.11	-0.0694726	0.0839067	0.0507392	0.590512
ENSMUSG00000001175	Calm1	8757.79	-0.000732464	0.0448547	0.95288	0.990429	5608.15	0.0215569	0.0465476	0.0461479	0.695413	7954.45	0.00974503	0.0624703	0.712873	0.988918	6241.8	0.187718	0.374528	0.00850729	0.318235
ENSMUSG00000001211	Agpat3	701.333	0.00125533	0.0454055	0.989977	0.99771	469.727	0.00161119	0.0375307	0.857752	0.998726	650.294	0.0264488	0.0694975	0.277969	0.848275	512.348	0.0395322	0.0670659	0.087722	0.653628
ENSMUSG00000001225	Slc26a3	10287.9	-0.00372546	0.0467909	0.722385	0.933402	7377.59	0.0031426	0.0392134	0.280784	0.933598	9780.64	-0.00386625	0.0676231	0.600147	0.973641	7808.04	0.00834771	0.0538843	0.316705	0.84963
ENSMUSG00000001227	Sema6b	122.342	0.0141441	0.0493846	0.0745438	0.611704	72.7642	-0.0105339	0.0406277	0.129403	0.821564	109.43	0.0257865	0.0736308	0.0845472	0.564989	82.613	-0.0168916	0.0548654	0.273769	0.826976
ENSMUSG00000001228	Uhrf1	187.311	0.00592387	0.0469882	0.336071	0.792645	144.602	0.00253969	0.0391109	0.458319	0.975002	210.144	-0.0117899	0.0683497	0.374516	0.909138	128.866	-0.00541086	0.0533342	0.51007	0.911448
ENSMUSG00000001229	Dpp9	405.519	-0.0097697	0.0451021	0.524637	0.871446	293.333	-0.00664715	0.0385398	0.497533	0.979179	358.202	0.00621172	0.0616831	0.817269	0.996658	330.795	0.00458713	0.0490851	0.800046	0.970984
ENSMUSG00000001240	Ramp2	151.814	-0.010345	0.0465962	0.410631	0.825512	87.8851	-0.000878466	0.0387604	0.872945	0.998726	123.775	0.024365	0.0700444	0.261454	0.834929	108.692	0.0150682	0.0551474	0.223764	0.800467
ENSMUSG00000001247	Lsr	2688.58	-0.0277762	0.0530578	0.139637	0.677334	2041.89	-0.00780476	0.0389891	0.549438	0.985081	2422.05	-0.0322787	0.0665986	0.308555	0.870191	2264.83	-0.00642727	0.0503839	0.724767	0.955865
ENSMUSG00000001248	Gramd1a	139.989	0.00677135	0.0464319	0.49541	0.860632	98.1065	0.0103655	0.0407089	0.0966606	0.776175	134.424	-0.0101106	0.0662066	0.590148	0.972982	102.353	0.00778844	0.0528726	0.524344	0.915442
ENSMUSG00000001249	Hpn	63.3688	-0.00598864	0.0459943	0.573172	0.88796	56.1797	-0.00404116	0.0386549	0.604454	0.985951	62.7793	-0.0780272	0.134725	0.0188197	0.275467	58.2148	-0.051133	0.092471	0.00927823	0.331363
ENSMUSG00000001260	Gabrg1	0.436268	-0.000508241	0.0468403	0.831531	NA	0.368721	0.000232256	0.0391408	0.908557	0.99923	0.440008	-0.000868093	0.0680171	0.762468	NA	0.342916	0.000492273	0.053576	0.992773	NA
ENSMUSG00000001270	Ckb	2645.5	-0.00551092	0.0457052	0.601756	0.89894	1674.93	-0.0115411	0.0412701	0.0481723	0.695413	2068.78	0.333154	0.193756	0.00272713	0.102107	2117.99	0.00212229	0.0525159	0.836194	0.974867
ENSMUSG00000001280	Sp1	922.163	-0.0123723	0.039331	0.582609	0.892257	699.657	-0.000982249	0.0355835	0.953252	0.99923	855.749	-0.0326171	0.0610886	0.346438	0.89867	756.186	-0.0315277	0.0431816	0.280446	0.831204
ENSMUSG00000001281	Itgb7	80.366	0.00647567	0.0470085	0.341874	0.796237	56.1535	0.00182677	0.039063	0.560861	0.985951	86.6523	0.0092252	0.0678763	0.389899	0.914851	52.5748	0.00453941	0.0533146	0.547609	0.920455
ENSMUSG00000001285	Myg1	271.63	0.00597074	0.0459573	0.594259	0.895529	207.589	0.00399135	0.0389079	0.548052	0.98505	269.601	-0.00921416	0.0652734	0.671452	0.985738	211.201	-0.0052224	0.0514873	0.731836	0.957854
ENSMUSG00000001288	Rarg	276.164	0.023412	0.0523005	0.136811	0.673919	193.828	-0.00508946	0.0387697	0.524173	0.982519	248.199	0.0448572	0.0821821	0.103956	0.612515	216.224	-0.00176067	0.0507238	0.913993	0.985679
ENSMUSG00000001289	Pfdn5	1772.51	0.0179056	0.0494688	0.205089	0.71946	1379.84	-0.0013118	0.038261	0.90799	0.99923	1706.35	0.00157263	0.0625158	0.956278	0.999149	1443.89	-0.0204867	0.0562439	0.213074	0.791108
ENSMUSG00000001300	Efnb2	1111.24	0.00151765	0.0435882	0.914797	0.978641	788.794	0.0122142	0.0407615	0.157438	0.848642	1055.88	-0.019138	0.064434	0.471854	0.947007	835.129	0.0243018	0.0564985	0.229315	0.804495
ENSMUSG00000001305	Rrp15	85.7591	7.55537e-05	0.0452101	0.99536	0.998479	58.8304	-0.00365156	0.0389397	0.537558	0.984507	75.335	0.0139364	0.0661366	0.516895	0.958333	66.9314	-0.00351634	0.0517791	0.797298	0.969961
ENSMUSG00000001313	Rnd2	67.0622	0.00828243	0.0461685	0.495371	0.860632	42.1733	-0.00790332	0.0397812	0.221315	0.905608	57.0575	0.0489065	0.0885497	0.0580663	0.478096	49.8717	0.00260469	0.052145	0.831954	0.974352
ENSMUSG00000001323	Srr	423.405	-0.0185346	0.0496854	0.18509	0.705006	288.751	0.00133287	0.0381837	0.878621	0.998726	377.119	-0.00490371	0.0621956	0.844701	0.997907	325.57	0.0233598	0.0571249	0.202135	0.783153
ENSMUSG00000001333	Sync	13.6179	-0.00023059	0.0463255	0.972052	0.993668	8.08135	-0.00899413	0.0405096	0.0171728	0.608768	10.0823	0.0312736	0.0775501	0.0280772	0.339572	10.7444	-0.000932723	0.0529457	0.870987	0.98143
ENSMUSG00000001334	Fndc5	70.2275	-0.0164961	0.0507619	0.0127556	0.417726	37.8953	-0.00582504	0.0394533	0.24473	0.917725	46.6163	0.00564667	0.0661848	0.735707	0.991817	55.3906	0.017688	0.0571164	0.0604513	0.603991
ENSMUSG00000001348	Acp5	2631.22	-0.171887	0.145754	0.00668849	0.31992	1778.19	0.00431748	0.0360846	0.774888	0.997588	2251.62	-0.0267281	0.0606025	0.410251	0.92402	2073.14	0.124767	0.10826	0.0168164	0.419973
ENSMUSG00000001349	Cnn1	13469.9	7.61037e-06	0.0455988	0.998164	0.999233	6721.98	-0.00662201	0.0396084	0.206963	0.893384	10050.3	0.378813	0.609774	0.00535785	0.139784	9190.47	0.0231585	0.0595635	0.0651914	0.611305
ENSMUSG00000001366	Fbxo9	411.263	-1.6992e-05	0.0418423	0.984271	0.996059	297.462	-0.000190841	0.0376088	0.988259	0.999686	378.339	-0.0159028	0.0633025	0.55944	0.966901	324.34	-0.0201849	0.048576	0.417128	0.88197
ENSMUSG00000001376	Vps50	240.175	-0.00561787	0.0439327	0.713	0.931257	186.6	-0.00335661	0.0371772	0.781266	0.998198	219.72	-0.0309258	0.0673347	0.309113	0.871074	204.131	-0.0251089	0.0529738	0.303093	0.844511
ENSMUSG00000001380	Hars	470.408	0.00812304	0.0442407	0.484789	0.858774	335.617	-0.00695919	0.0380683	0.549061	0.985081	426.398	0.0274538	0.0639974	0.371931	0.909057	370.618	-0.011288	0.0464617	0.645295	0.945097
ENSMUSG00000001383	Zmat2	884.653	0.0230322	0.0531123	0.0977791	0.643831	643.684	0.00816836	0.0396782	0.276846	0.93112	886.375	0.000845396	0.064486	0.957342	0.999149	647.748	-0.00127303	0.0500049	0.944945	0.990427
ENSMUSG00000001403	Ube2c	220.362	0.0145933	0.0498098	0.0298952	0.510947	145.971	0.00385161	0.0392169	0.350722	0.957895	238.73	0.0045383	0.0669388	0.729905	0.991205	132.405	-0.00475999	0.0531821	0.582314	0.926106
ENSMUSG00000001415	Smg5	714.176	-0.0218759	0.0468862	0.301071	0.768563	507.606	-0.000372909	0.0371388	0.961915	0.99923	642.498	-0.0132019	0.0557523	0.682296	0.986119	564.935	0.0144926	0.0489262	0.528942	0.915739
ENSMUSG00000001416	Cct3	999.806	0.0117343	0.0474718	0.301006	0.768563	706.832	0.00580663	0.0388868	0.478312	0.978303	938.409	0.00348157	0.0633008	0.874386	0.998974	754.59	-0.00178614	0.0492049	0.835787	0.974523
ENSMUSG00000001418	Glmp	1512.44	-0.00398605	0.0447076	0.76143	0.943319	1011.27	0.0118753	0.040382	0.230619	0.908709	1370.39	-0.00573335	0.0633619	0.796105	0.994648	1123.35	0.036286	0.0639475	0.128194	0.718874
ENSMUSG00000001419	Mef2d	1657.17	0.0246497	0.0497802	0.20911	0.721977	1204.14	0.0133454	0.0402097	0.0760577	0.740992	1565.24	-0.00793953	0.0615276	0.760616	0.99381	1284.07	0.022228	0.0483457	0.395623	0.876532
ENSMUSG00000001420	Tmem79	316.081	-0.0158393	0.0467741	0.323847	0.78471	220.653	-0.00397704	0.0385497	0.626454	0.985951	279.625	-0.00430803	0.0637896	0.845648	0.997907	249.215	-0.000258867	0.0486603	0.983934	0.997307
ENSMUSG00000001424	Snd1	1069.09	0.021933	0.0524182	0.0954217	0.639477	879.997	0.0023129	0.0384025	0.776396	0.997659	1041.08	0.00826231	0.063428	0.726604	0.990539	914.685	-0.0139535	0.0531238	0.409584	0.880192
ENSMUSG00000001435	Col18a1	443.559	-0.00341808	0.0443836	0.795102	0.950168	270.878	-0.00875911	0.0397069	0.277981	0.931255	363.166	0.0488218	0.0838129	0.0942154	0.590707	330.264	0.00969896	0.0519085	0.555085	0.920455
ENSMUSG00000001436	Slc19a1	117.887	0.0058318	0.0458993	0.606048	0.899993	109.062	-0.00640382	0.0393262	0.348208	0.957895	123.927	-0.0209778	0.0689584	0.316399	0.876557	105.853	-0.344499	0.317661	0.00464821	0.253266
ENSMUSG00000001440	Kpnb1	1835.61	-0.00467357	0.0420799	0.799716	0.951097	1381.28	-0.0154641	0.0415551	0.187615	0.873983	1708.11	-0.00554777	0.0597441	0.846873	0.997907	1487.36	-0.0575709	0.0755887	0.0720628	0.620208
ENSMUSG00000001441	Npepps	1113.76	0.0335633	0.062235	0.0426542	0.543437	769.25	0.0135516	0.0398171	0.305788	0.943424	1090.31	0.0098091	0.0615672	0.710512	0.988871	791.486	-0.0210481	0.0533333	0.329469	0.854669
ENSMUSG00000001444	Tbx21	6.67554	-0.0032729	0.0466569	0.570049	0.886983	4.50468	0.0032535	0.0392198	0.364671	0.960167	6.37834	-0.0101906	0.06815	0.381406	0.909717	4.75775	0.00635029	0.0537441	0.38664	0.874002
ENSMUSG00000001445	Mrpl10	594.715	0.0636034	0.051286	0.0447093	0.55182	419.981	0.0376457	0.048805	0.0983293	0.779122	561.675	0.018266	0.0482152	0.592365	0.972982	447.731	0.0246579	0.0400364	0.381919	0.871955
ENSMUSG00000001467	Cyp51	1665.3	-0.00967092	0.0473903	0.289449	0.761248	1096.62	0.00384301	0.0390828	0.456743	0.974762	1483.08	-0.00649952	0.0667781	0.69999	0.988871	1241	0.036696	0.0691685	0.0473158	0.580869
ENSMUSG00000001472	Tcf25	2480.31	0.0079712	0.0396554	0.773087	0.945563	1897.8	0.000940166	0.0342718	0.992587	0.999686	2313.26	-0.00709609	0.0530388	0.831506	0.997907	2040.91	-0.00614057	0.0380769	0.825357	0.974072
ENSMUSG00000001473	Tubb6	539.137	0.0124509	0.0476592	0.294875	0.765842	263.244	-0.00724892	0.0392145	0.394362	0.965324	423.834	0.584786	0.27283	0.000826399	0.056873	347.876	0.409538	0.162588	0.000402289	0.0811921
ENSMUSG00000001482	Def8	207.685	-0.00191342	0.0425189	0.914614	0.978605	153.019	-0.00365762	0.0386022	0.632082	0.986197	187.748	0.0123358	0.0650512	0.57065	0.96922	169.196	0.00215886	0.0491749	0.913752	0.985679
ENSMUSG00000001493	Meox1	35.0312	-0.0094331	0.0464637	0.433341	0.836922	20.3267	-0.000107308	0.0386791	0.964881	0.99923	28.6673	0.0284634	0.0713767	0.232558	0.810265	25.1504	0.018923	0.0569155	0.138686	0.729708
ENSMUSG00000001494	Sost	0.042246	0.000233578	0.0468531	0.917036	NA	0.0850127	-0.000244294	0.0391441	0.692898	NA	0.0406075	0.00053554	0.0680592	0.98162	NA	0.0883378	-0.000391906	0.0535818	0.682069	NA
ENSMUSG00000001496	Nkx2-1	0	NA	NA	NA	NA	0	NA	NA	NA	NA	0	NA	NA	NA	NA	0	NA	NA	NA	NA
ENSMUSG00000001497	Pax9	1.54512	-0.000429869	0.0467535	0.888562	NA	1.70516	-0.00197383	0.0391986	0.0641277	0.72825	1.14292	0.00137803	0.0679563	0.753052	NA	2.07845	-0.00600868	0.0539468	0.0860483	0.649747
ENSMUSG00000001504	Irx2	0.0375338	0.000261917	0.0468531	0.89581	NA	0.0256037	-0.000179509	0.0391433	0.814166	NA	0.0362811	0.000380915	0.0680589	0.98162	NA	0.0265542	-0.000296335	0.0535803	0.784359	NA
ENSMUSG00000001506	Col1a1	2853.38	-0.0110277	0.0476868	0.252369	0.743205	1219.73	-0.0209735	0.0471399	0.00877352	0.550916	1786.43	0.839607	0.201996	1.48183e-06	0.000900239	2000.31	0.456123	0.262896	0.0020516	0.172863
ENSMUSG00000001507	Itga3	2402.82	0.0100134	0.0469353	0.380022	0.812201	1565.43	0.0125911	0.0412251	0.155872	0.848642	2266.33	-0.000684915	0.0649774	0.966067	0.999149	1674.4	0.0254857	0.0562649	0.237784	0.810619
ENSMUSG00000001508	Sgca	18.5482	-0.003625	0.0466351	0.556308	0.88429	12.6156	-0.00381108	0.0392888	0.204063	0.890877	15.3661	0.00225411	0.0672287	0.822512	0.997729	15.1882	-0.00741579	0.0538359	0.286457	0.834044
ENSMUSG00000001510	Dlx3	4.02655	-0.00339286	0.0468233	0.441646	0.842042	2.35563	-0.000751245	0.0391096	0.579346	0.985951	2.8978	0.00336612	0.0677609	0.652905	0.982403	3.20551	0.0026383	0.0534863	0.636666	0.942206
ENSMUSG00000001517	Foxm1	79.4988	0.0116693	0.0484765	0.104843	0.648817	57.9052	0.0016516	0.0389881	0.686094	0.990074	85.6864	-0.00181914	0.0667171	0.873276	0.998974	54.041	-0.00788759	0.0537958	0.333678	0.855613
ENSMUSG00000001518	Itfg2	131.777	-0.0195178	0.0507774	0.139664	0.677334	93.1443	-0.00415672	0.0387819	0.561405	0.985951	114.705	-0.0230815	0.0662799	0.390827	0.914851	106.732	-0.00348381	0.05196	0.779314	0.967248
ENSMUSG00000001520	Nrip2	9.43293	-0.00279194	0.0464519	0.679346	0.920849	6.05746	-0.0012512	0.0390556	0.607619	0.985951	7.5925	0.00923903	0.0680549	0.405218	0.922147	7.55238	0.00552594	0.0535172	0.477302	0.900314
ENSMUSG00000001521	Tulp3	80.2794	0.0112796	0.0461677	0.436363	0.838829	51.9134	-0.00864687	0.0396775	0.27702	0.93112	69.2607	0.0360982	0.075309	0.165371	0.732608	60.3525	-0.00625132	0.0506845	0.720019	0.95471
ENSMUSG00000001524	Gtf2h4	156.778	0.0177231	0.0503925	0.115228	0.660208	115.507	0.00283688	0.0387737	0.683248	0.990074	155.778	0.000927495	0.0647488	0.974889	0.999149	117.06	-0.0226607	0.0572151	0.187768	0.773287
ENSMUSG00000001525	Tubb5	2639.35	0.288109	0.217751	0.00463695	0.281677	1834.89	0.000884469	0.0381921	0.911598	0.99923	2556.97	0.0444591	0.0811028	0.114997	0.637312	1906.8	-0.0165118	0.0522142	0.40954	0.880192
ENSMUSG00000001542	Ell2	423.345	0.0116756	0.0456024	0.457852	0.846986	339.475	0.00390486	0.0386095	0.621004	0.985951	414.464	-0.0335645	0.0690503	0.272078	0.844383	349.282	-0.0100646	0.0519426	0.544014	0.92032
ENSMUSG00000001552	Jup	5425.21	0.00496363	0.0462999	0.592704	0.895201	3710.26	0.00808959	0.0398393	0.211955	0.897761	5162.8	-0.00984706	0.0667891	0.554426	0.966245	3921.85	0.00454571	0.0520306	0.736086	0.958054
ENSMUSG00000001555	Fkbp10	227.937	-0.00141875	0.0453865	0.896815	0.974273	111.52	-0.00744514	0.0396135	0.262655	0.926581	171.454	0.517016	0.223735	0.000681015	0.0521658	153.123	0.0366777	0.0707907	0.0209532	0.445724
ENSMUSG00000001558	Klhl10	1.35411	0.00236304	0.0468657	0.361374	NA	0.70995	-0.000530769	0.0391351	0.287488	0.937175	1.05847	0.00746929	0.0685084	0.126706	NA	0.924327	-5.04258e-05	0.0534945	0.687346	NA
ENSMUSG00000001566	Mnx1	15.1961	-0.00661422	0.0469733	0.348301	0.79911	14.9877	-0.00157671	0.0390138	0.632409	0.986371	15.8361	-0.0202031	0.0711802	0.125964	0.658526	14.7628	-0.0108232	0.0545319	0.180214	0.769337
ENSMUSG00000001569	Nom1	267.204	-0.00861786	0.0464359	0.455065	0.845053	203.573	8.4669e-05	0.0380557	0.992535	0.999686	247.833	-0.00941184	0.0653781	0.643666	0.980683	219.516	0.00933639	0.0505889	0.623272	0.937752
ENSMUSG00000001576	Ergic1	958.696	0.0202226	0.0425858	0.37423	0.811225	686.125	-0.00282722	0.0362343	0.839291	0.998726	891.204	0.0189528	0.0549789	0.578318	0.970595	742.114	-0.0103265	0.0445572	0.691369	0.951184
ENSMUSG00000001583	Tnk1	395.83	-0.0188068	0.0484836	0.149473	0.682509	309.391	-0.017235	0.0413424	0.217973	0.904468	361.364	-0.033936	0.0708703	0.242914	0.81829	337.995	-0.0468697	0.0573965	0.134592	0.728352
ENSMUSG00000001588	Acap1	34.0954	0.0018107	0.0463404	0.80416	0.951917	26.6519	0.00702884	0.0399505	0.040926	0.686335	39.1736	-0.013211	0.0687786	0.262899	0.835674	22.9425	0.00794845	0.0539464	0.277266	0.828825
ENSMUSG00000001604	Tcea3	427.902	-0.00981945	0.0474243	0.261419	0.747048	388.396	-0.0113425	0.0406022	0.161735	0.854408	410.423	-0.0244458	0.0710684	0.21743	0.796853	407.393	-0.209334	0.111552	0.00265965	0.199398
ENSMUSG00000001622	Csn3	0.280346	0.000619015	0.046849	0.746792	NA	0.261782	0.000306327	0.0391427	0.895775	0.998726	0.442824	-0.00115581	0.0680083	0.692539	NA	0.147715	3.57166e-05	0.0535755	0.7801	NA
ENSMUSG00000001627	Ifrd1	517.285	0.00396811	0.0458309	0.705937	0.929138	346.898	0.0119845	0.0414969	0.0382548	0.681419	506.778	-0.0170817	0.0691719	0.315769	0.875751	356.167	0.021554	0.0574263	0.164905	0.754972
ENSMUSG00000001630	Stk38l	510.34	-0.202275	0.167155	0.00553923	0.308702	374.068	-0.0127853	0.0404142	0.258756	0.925617	432.118	-0.0216837	0.0639147	0.455344	0.94083	436.354	0.0247179	0.054588	0.422698	0.885515
ENSMUSG00000001632	Brpf1	350.334	-0.00163354	0.0412933	0.919268	0.979861	243.406	0.00526968	0.0379266	0.627982	0.985951	320.061	-0.0143024	0.0614693	0.616517	0.97696	268.135	0.00364952	0.0469731	0.875387	0.98196
ENSMUSG00000001642	Akr1b3	1138.57	0.0256428	0.051071	0.200735	0.716259	805.996	0.005541	0.0381484	0.62511	0.985951	1044.35	0.0119706	0.0612632	0.674676	0.985738	882.709	-0.0050831	0.0455309	0.814719	0.972894
ENSMUSG00000001655	Hoxc13	0	NA	NA	NA	NA	0	NA	NA	NA	NA	0	NA	NA	NA	NA	0	NA	NA	NA	NA
ENSMUSG00000001656	Hoxc11	0.17054	-9.17412e-05	0.0468506	0.986938	NA	0.0317863	-0.000187758	0.0391434	0.801019	NA	0.0841331	0.000697829	0.0680618	0.905763	NA	0.0950222	0.000108338	0.0535773	0.908592	NA
ENSMUSG00000001657	Hoxc8	1.50273	0.0029693	0.0469718	0.0603053	NA	0.137277	-3.0174e-05	0.0391424	0.767483	NA	1.30788	0.00527388	0.068333	0.0297973	NA	0.237825	0.000431208	0.0535757	0.949286	NA
ENSMUSG00000001661	Hoxc6	3.09714	0.00136205	0.0468484	0.41094	0.82588	1.04311	-0.00165383	0.0391665	0.181591	0.870858	2.37966	0.00622965	0.0683875	0.0817647	0.557988	1.46554	-0.000384818	0.0534928	0.743191	NA
ENSMUSG00000001663	Gstt1	370.628	-0.0131893	0.0475071	0.291736	0.763616	256.555	0.000189957	0.0381513	0.996817	0.999686	340.782	-0.00865984	0.0644751	0.698018	0.988871	281.079	0.0145162	0.0519229	0.457477	0.895805
ENSMUSG00000001665	Gstt3	732.851	-0.00906807	0.045941	0.541918	0.878596	556.732	0.00509659	0.0382621	0.604796	0.985951	699.523	-0.018829	0.0674692	0.398972	0.919677	588.015	0.00211674	0.0452758	0.98661	0.997347
ENSMUSG00000001666	Ddt	409.729	-0.00546269	0.0444245	0.70983	0.930394	260.054	0.00119993	0.0366994	0.924711	0.99923	357.35	0.029983	0.0685599	0.298141	0.865431	300.521	0.133288	0.0927426	0.00982499	0.338358
ENSMUSG00000001670	Tat	505.56	0.0098139	0.0473114	0.339443	0.794614	361.725	-0.00110042	0.0388224	0.829175	0.998573	465.299	-3.66115e-05	0.0662202	0.977541	0.999149	394.138	-0.0045215	0.0527457	0.663838	0.948393
ENSMUSG00000001672	Marveld3	1014.35	-0.0415019	0.0600076	0.0882196	0.634105	715.115	0.00367046	0.0377063	0.740313	0.992447	906.568	-0.0288308	0.0639674	0.36654	0.905642	801.362	0.0201285	0.0513297	0.405624	0.878991
ENSMUSG00000001674	Ddx18	224.814	0.0112693	0.0466557	0.401794	0.821976	177.998	-0.00691847	0.0391058	0.408209	0.968915	212.973	0.0203112	0.0669669	0.390498	0.914851	188.372	-0.0165774	0.0538618	0.338899	0.857876
ENSMUSG00000001687	Ubl3	943.628	-0.0104462	0.0473398	0.29667	0.766186	684.343	-7.7814e-06	0.0385593	0.998473	0.999686	864.359	-0.0118477	0.0650894	0.595183	0.972982	749.37	0.00747904	0.0525204	0.576294	0.925065
ENSMUSG00000001700	Gramd3	375.595	0.0432869	0.0741402	0.0312385	0.514386	255.301	0.0149173	0.040918	0.230349	0.908709	359.826	0.0180469	0.0640874	0.514747	0.95814	268.204	0.00223033	0.0491059	0.908562	0.98554
ENSMUSG00000001707	Eef1e1	87.8449	-0.000600765	0.0461214	0.942113	0.986928	68.1709	0.00725992	0.0393856	0.33558	0.953331	89.1917	-0.023784	0.0713306	0.195621	0.770329	67.9052	-0.00599578	0.052111	0.660546	0.947577
ENSMUSG00000001729	Akt1	1903.12	-0.00420296	0.0397328	0.854458	0.966077	1356.15	-0.0160275	0.0412747	0.211651	0.897564	1688.06	0.0468617	0.0695657	0.243236	0.81829	1526.78	-3.49395e-05	0.0453176	0.99924	0.999701
ENSMUSG00000001739	Cldn15	417.511	-0.00138739	0.0460956	0.846031	0.964768	458.185	0.00743236	0.0394527	0.291298	0.940147	487.53	-0.407188	0.42118	0.00526615	0.139715	412.523	-0.0500355	0.089438	0.0124004	0.384654
ENSMUSG00000001741	Il16	60.0582	0.0119251	0.0480084	0.210386	0.722791	39.503	0.44808	0.441543	0.00481335	0.507127	62.4479	-0.00685903	0.0664167	0.662056	0.983995	37.4481	0.019287	0.0569249	0.145967	0.740806
ENSMUSG00000001750	Tcirg1	290.442	0.00199625	0.0458773	0.837318	0.962104	240.409	0.00140027	0.0386585	0.760744	0.995854	285.46	-0.0128428	0.0672436	0.470419	0.946317	247.869	-0.00815081	0.0526127	0.548562	0.920455
ENSMUSG00000001751	Naglu	350.166	-0.0131891	0.0457398	0.423957	0.831975	252.599	-0.00315447	0.036772	0.807928	0.998573	313.999	-0.00931784	0.0589757	0.749637	0.992203	281.777	0.00492733	0.0480212	0.821285	0.972948
ENSMUSG00000001755	Coasy	369.403	0.0319298	0.055145	0.129842	0.667408	276.279	0.00444377	0.0368265	0.745917	0.992843	354.903	-0.00438872	0.0591936	0.881675	0.998974	289.349	-0.0602818	0.071673	0.0735564	0.626007
ENSMUSG00000001761	Smo	283.755	-0.00609878	0.0462516	0.542716	0.878604	190.648	-0.012595	0.0411674	0.137239	0.829627	238.287	0.0284247	0.0711325	0.244151	0.818963	226.079	0.00319762	0.0517806	0.847633	0.978307
ENSMUSG00000001763	Tspan33	267.534	-0.00956627	0.0470265	0.350155	0.799876	223.966	5.04553e-05	0.0386442	0.9902	0.999686	265.302	-0.021275	0.0705821	0.211841	0.79156	228.424	-0.0170757	0.0551552	0.253689	0.819976
ENSMUSG00000001767	Crnkl1	273.628	-0.0114032	0.042003	0.582104	0.891864	190.758	0.00579508	0.0367293	0.668049	0.989409	250.785	-0.0130819	0.0570125	0.682415	0.986119	208.964	0.0236159	0.0471344	0.384112	0.872124
ENSMUSG00000001768	Rin2	759.83	-0.0175985	0.0496803	0.163729	0.687432	555.163	-0.00241521	0.0385579	0.728866	0.990809	679.175	-0.0160932	0.0652327	0.50123	0.956082	620.399	9.32347e-05	0.0505155	0.99671	0.999113
ENSMUSG00000001773	Folh1	0.352368	0.000359066	0.0468476	0.786036	NA	0.736275	-9.28591e-05	0.0391346	0.756162	0.994328	0.49108	-0.000383678	0.0680286	0.753782	NA	0.517177	-0.0016905	0.0535999	0.202051	NA
ENSMUSG00000001774	Chordc1	297.685	0.000983009	0.0452286	0.934815	0.984906	244.248	0.00926654	0.0395805	0.307779	0.944637	302.757	-0.00735373	0.0628317	0.769534	0.993933	242.608	0.00583174	0.0516973	0.696858	0.952326
ENSMUSG00000001783	Rtcb	1869.81	-0.00453412	0.0391876	0.818706	0.957344	1488.53	-0.0170657	0.0400011	0.280129	0.933042	1764.09	-0.0496547	0.0583029	0.196873	0.77198	1583.88	-0.0736358	0.0792131	0.0475245	0.580869
ENSMUSG00000001785	Pwp1	184.306	0.000107252	0.0444404	0.979525	0.995302	143.287	-0.00981559	0.0397298	0.295353	0.941643	169.205	0.00403373	0.0605792	0.885312	0.998974	155.976	-0.0186944	0.0546083	0.304533	0.845574
ENSMUSG00000001786	Fbxo7	202.854	-0.00234737	0.0443294	0.893167	0.97348	162.482	0.00224161	0.0382972	0.784597	0.998573	195.34	-0.0480792	0.0833608	0.105477	0.615829	170.352	-0.0297387	0.0599625	0.156658	0.751314
ENSMUSG00000001794	Capns1	4810.51	0.010391	0.0476223	0.259832	0.746279	3088.77	0.00354941	0.0389193	0.551102	0.985609	4530.08	0.0118997	0.0674028	0.47155	0.947007	3312.28	0.0106358	0.0529099	0.461923	0.896181
ENSMUSG00000001802	Lrp3	87.3674	-0.00507133	0.0459677	0.626243	0.908376	50.8117	-0.0113285	0.0410584	0.0806766	0.75384	65.9603	0.124286	0.356741	0.0106226	0.20167	67.275	0.00841731	0.0531266	0.479175	0.900608
ENSMUSG00000001804	Dsg4	0.844669	-0.000433975	0.0468027	0.845422	NA	0.303754	0.000319816	0.0391424	0.821547	0.998573	0.628753	0.000957732	0.0679325	0.844199	NA	0.459528	0.00170254	0.0536057	0.500498	NA
ENSMUSG00000001815	Evx2	50.9147	-0.00395949	0.0463933	0.62676	0.908376	48.1564	-0.00441106	0.0391911	0.392245	0.965324	48.5701	-0.00456402	0.0668685	0.734142	0.991817	50.4103	-0.0129857	0.0546004	0.252563	0.819501
ENSMUSG00000001819	Hoxd13	1235.49	-0.00161987	0.046377	0.743152	0.939026	1131.23	-0.00225329	0.0389967	0.428988	0.970598	1223.21	-0.00615445	0.0675068	0.581187	0.971215	1157.85	-0.0208025	0.0583893	0.058932	0.600505
ENSMUSG00000001823	Hoxd12	115.873	-0.00101758	0.0465359	0.859742	0.966388	86.4137	-0.00362485	0.0392569	0.260346	0.925984	102.786	0.00289435	0.0673798	0.777308	0.993933	97.8958	-0.00597378	0.053611	0.386564	0.874002
ENSMUSG00000001827	Folr1	5.96141	-0.00351552	0.0467783	0.490794	0.859445	4.53133	0.00421181	0.0393725	0.192134	0.878819	6.33707	-0.019532	0.071275	0.08387	0.564218	4.3123	0.0046259	0.0536087	0.467272	0.896676
ENSMUSG00000001829	Clpb	337.272	0.01305	0.0473753	0.337326	0.793393	260.199	0.0084384	0.0392414	0.360085	0.960093	321.598	0.00290789	0.0633084	0.895785	0.999149	274.393	0.00317782	0.0495869	0.864385	0.980906
ENSMUSG00000001833	Septin7	888.948	0.0623098	0.0573984	0.052856	0.568249	615.671	0.00252398	0.0343754	0.883688	0.998726	807.113	0.0926781	0.0684963	0.0396918	0.405045	680.476	0.0308345	0.0442387	0.294617	0.838766
ENSMUSG00000001844	Zdhhc4	350.943	0.00753629	0.0395816	0.720891	0.933037	254.266	-0.00282478	0.0363519	0.830304	0.998573	323.441	0.000495553	0.0506381	0.988047	0.999149	276.989	-0.0119051	0.0469273	0.623909	0.938005
ENSMUSG00000001847	Rac1	5494.32	0.0995048	0.123159	0.0193315	0.465186	3848.99	0.0129408	0.038096	0.400223	0.965944	5197.77	0.0397017	0.0696317	0.238515	0.813089	4097.57	0.0123464	0.0439898	0.600731	0.93149
ENSMUSG00000001855	Nup214	333.965	0.000566445	0.0455975	0.951384	0.990043	252.022	-0.00261584	0.0382658	0.744654	0.99268	301.249	-0.039444	0.0767081	0.148956	0.701504	281.453	-0.0367242	0.0686123	0.0546784	0.59272
ENSMUSG00000001864	Aif1l	13.6338	-0.00310486	0.0468283	0.3783	0.812201	7.67766	-0.00101135	0.0390073	0.715318	0.99027	12.5586	0.00977089	0.0683507	0.30923	0.871167	9.12573	0.0117077	0.0550977	0.0747155	0.62779
ENSMUSG00000001865	Cpa3	2.40856	-0.00251964	0.046821	0.476456	0.85442	1.68788	2.93097e-05	0.0391058	0.847415	0.998726	2.2982	0.00117148	0.0679237	0.771772	0.993933	1.85741	0.00321085	0.0535298	0.642703	NA
ENSMUSG00000001870	Ltbp1	229.756	-0.0197454	0.0492103	0.226044	0.731721	149.02	-0.00705612	0.0392661	0.366198	0.960167	183.428	0.0389206	0.0719522	0.217815	0.797473	185.636	0.0145684	0.054041	0.332267	0.855613
ENSMUSG00000001891	Ugp2	1570.29	0.0609575	0.103452	0.0281056	0.506784	1100.74	0.0249387	0.0488438	0.0689896	0.729549	1515.51	0.00591355	0.0614885	0.874781	0.998974	1145.3	0.00221737	0.0457184	0.930797	0.987275
ENSMUSG00000001901	Kcnh6	19.1917	-0.0071104	0.0473837	0.144856	0.680466	17.3742	5.49944e-05	0.03891	0.982545	0.999686	18.4804	-0.0162132	0.070126	0.116876	0.639478	18.1202	-0.00409692	0.0530606	0.622976	0.937752
ENSMUSG00000001909	Trmt1	465.167	0.00453249	0.0456483	0.689643	0.924855	371.74	0.00316341	0.0386674	0.657806	0.98911	455.934	-0.0369172	0.0760337	0.147285	0.698119	384.878	-0.0193804	0.0563369	0.199599	0.782355
ENSMUSG00000001910	Nacc1	1416.02	-0.0150333	0.0392141	0.518895	0.870107	1009.85	-0.00231365	0.0352828	0.879876	0.998726	1290.3	-0.00596844	0.0516002	0.858719	0.997907	1111.69	0.00673895	0.0406273	0.810654	0.972594
ENSMUSG00000001911	Nfix	1466.33	-0.0111664	0.0439801	0.544997	0.87953	1219.04	-0.237653	0.213539	0.00452748	0.507127	1309.45	0.0141136	0.0605267	0.624425	0.978661	1351.71	-0.0903574	0.158241	0.0178774	0.427998
ENSMUSG00000001918	Slc1a5	1907.81	-0.0107083	0.0466771	0.393526	0.81831	1506.89	-0.00133511	0.0382483	0.861713	0.998726	1825.01	-0.021114	0.0687225	0.320367	0.88018	1589.11	-0.0318917	0.0597094	0.230855	0.804724
ENSMUSG00000001924	Uba1	2859.96	0.00885693	0.0431336	0.65666	0.917144	2027.47	-0.00518967	0.0370358	0.6928	0.990074	2639.44	0.0221096	0.0578382	0.541146	0.964051	2204.29	-0.00373976	0.0459872	0.865506	0.980906
ENSMUSG00000001930	Vwf	150.702	-0.00188172	0.0463607	0.786	0.947419	134.318	-0.00327102	0.0390134	0.525626	0.982597	144.758	-0.0165214	0.0691658	0.275352	0.84677	142.212	-0.0145033	0.0556115	0.130272	0.722553
ENSMUSG00000001942	Siae	212.483	-0.0231383	0.0526654	0.104328	0.648817	158.063	-0.00961984	0.0398144	0.268491	0.929075	190.463	-0.0184023	0.0668795	0.420855	0.927989	176.221	-0.0201208	0.053269	0.271218	0.82531
ENSMUSG00000001943	Vsig2	45.9222	-0.000971897	0.0455145	0.9269	0.982435	122.316	0.00729304	0.0394971	0.296997	0.941643	106.861	-1.90016	0.225488	1.12791e-18	6.62383e-15	79.5856	-1.7444	0.213681	1.10675e-17	6.40331e-14
ENSMUSG00000001946	Esam	88.8791	-0.0170205	0.0490969	0.201088	0.716371	54.6331	0.000856864	0.0386141	0.927101	0.99923	74.526	0.0112078	0.0655465	0.591049	0.972982	65.6947	0.0202979	0.0571607	0.151076	0.744578
ENSMUSG00000001948	Spa17	21.3304	0.00854708	0.0471827	0.320836	0.783602	27.3749	-0.00494219	0.0392263	0.32533	0.948634	20.052	0.0132256	0.0678801	0.410318	0.92402	29.0194	-0.0117475	0.0542732	0.264776	0.82531
ENSMUSG00000001962	Fam50a	354.762	-0.0497351	0.0627287	0.0788888	0.619115	264.855	-0.0247516	0.0471865	0.0948036	0.772525	309.981	-0.00411383	0.0586182	0.88973	0.99909	300.888	-0.00976398	0.0434582	0.706451	0.952774
ENSMUSG00000001964	Emd	538.789	0.00928174	0.0419365	0.650643	0.914668	337.956	-0.00895068	0.0376835	0.515907	0.981169	468.499	0.0956987	0.0933608	0.0459813	0.432052	391.613	0.029705	0.0540583	0.252892	0.819501
ENSMUSG00000001983	Taco1	102.937	-0.0113392	0.0469285	0.368689	0.808534	76.8455	-0.000403993	0.0386804	0.990991	0.999686	95.8844	-0.0105889	0.0665542	0.558716	0.966901	82.7873	-0.0039095	0.0516282	0.782285	0.96758
ENSMUSG00000001985	Grik3	59.8616	0.00550957	0.0461923	0.581472	0.891718	39.8346	-0.0121966	0.0416761	0.01961	0.610913	48.7405	0.0391969	0.0824471	0.0411347	0.412001	48.4064	-0.0101361	0.053727	0.364507	0.868232
ENSMUSG00000001986	Gria3	40.9704	-0.00760947	0.0462638	0.499144	0.861847	28.9292	-0.00197832	0.0388821	0.687447	0.990074	35.849	0.000296527	0.0654876	0.987816	0.999149	33.0567	-0.00133124	0.052326	0.900234	0.984294
ENSMUSG00000001988	Npas1	1.63689	0.00106311	0.0467682	0.734986	NA	1.33931	0.000706867	0.0391139	0.946443	0.99923	1.7363	-0.00251466	0.0678607	0.673992	NA	1.25705	-0.000358267	0.0534409	0.703157	NA
ENSMUSG00000001995	Sipa1l2	272.986	0.0227679	0.0505046	0.195943	0.711704	185.789	-0.00159464	0.037746	0.868516	0.998726	252.556	0.0164421	0.0648872	0.516101	0.958264	202.485	-0.000775509	0.0487022	0.968324	0.994626
ENSMUSG00000001998	Ap4e1	36.0824	-0.00482106	0.0464264	0.552897	0.882616	26.8652	-0.00296946	0.0389203	0.567767	0.985951	32.6769	-0.00586776	0.0656311	0.748455	0.992203	29.6462	-0.00440448	0.0526192	0.680787	0.951184
ENSMUSG00000001999	Blvra	147.941	0.0412646	0.065997	0.0664549	0.5977	96.2591	0.00760228	0.0385873	0.472912	0.978303	138.225	0.0355712	0.0708047	0.238728	0.813253	103.853	0.0171078	0.0502418	0.459055	0.895942
ENSMUSG00000002006	Pdzd4	71.9022	0.0161879	0.0494892	0.156067	0.684354	46.3185	-0.0122728	0.0414478	0.0671229	0.729549	62.2333	0.0917114	0.179275	0.0122848	0.217895	53.8085	-0.00967944	0.0532719	0.43511	0.890778
ENSMUSG00000002007	Srpk3	16.2366	-0.00629094	0.0470773	0.297383	0.766186	17.1574	0.00235093	0.0390886	0.532732	0.984507	17.8197	-0.0256297	0.074059	0.0464634	0.434292	16.1197	-0.00191883	0.0531734	0.750228	0.962119
ENSMUSG00000002010	Idh3g	1628.68	0.0214688	0.0491702	0.241869	0.738094	1155.37	-0.00755793	0.0364865	0.651408	0.988922	1530.06	0.0240234	0.0643006	0.419653	0.927911	1237.2	-0.0436337	0.0531137	0.156967	0.751314
ENSMUSG00000002012	Pnck	92.0566	-0.0159067	0.0494151	0.149788	0.68255	55.5426	-0.0144007	0.0426868	0.0213896	0.633095	68.2739	0.0618507	0.104862	0.0333202	0.374624	73.4874	0.00450908	0.052529	0.700387	0.952423
ENSMUSG00000002014	Ssr4	1177	0.019367	0.0433877	0.359374	0.805889	796.802	0.0304168	0.0518936	0.0734315	0.737174	1100.95	0.00671312	0.0559322	0.841621	0.997907	858.483	0.0724039	0.0803239	0.0508668	0.590512
ENSMUSG00000002015	Bcap31	1465.53	0.0218371	0.0498166	0.256237	0.745443	1035.71	0.0131938	0.0397865	0.310656	0.945985	1377.57	0.00811306	0.0598329	0.762632	0.993933	1108.69	0.00945874	0.0479691	0.682442	0.951184
ENSMUSG00000002017	Fam98a	255.574	-0.0191329	0.0484897	0.263647	0.748194	202.996	-0.0136769	0.0413853	0.154333	0.847418	225.837	-0.00401164	0.0620924	0.875848	0.998974	227.44	-0.022971	0.0550041	0.271579	0.82531
ENSMUSG00000002020	Ltbp2	37.1036	0.00816485	0.0477017	0.0526375	0.568249	33.6544	0.00476208	0.0392788	0.313402	0.947391	40.1508	0.0077825	0.0679537	0.432405	0.930746	31.48	-0.00611574	0.0533868	0.46579	0.896623
ENSMUSG00000002028	Kmt2a	360.724	-0.0134907	0.0469658	0.351099	0.800749	301.244	-0.00023559	0.0377908	0.967986	0.99923	352.657	-0.0791719	0.113608	0.0470645	0.437282	311	-0.0279277	0.058508	0.18569	0.77304
ENSMUSG00000002031	Ift46	333.899	0.00784862	0.0445968	0.588986	0.8942	265.552	-0.0101858	0.0389484	0.38621	0.965244	317.274	0.0101249	0.0615305	0.713355	0.988918	280.356	-0.0250827	0.0539048	0.288264	0.834404
ENSMUSG00000002032	Tmem25	58.1693	-0.00157153	0.0464861	0.788378	0.947682	43.6238	0.00499496	0.0392853	0.311843	0.94691	58.8146	-0.0065726	0.06732	0.598171	0.972982	43.3588	0.0089519	0.0534146	0.425567	0.886464
ENSMUSG00000002033	Cd3g	20.0645	0.000296634	0.0464183	0.964381	0.99281	14.6111	0.0107367	0.0411727	0.0101227	0.572496	22.174	-0.0167351	0.069691	0.206316	0.783856	13.0279	0.0106372	0.0546165	0.173769	0.763723
ENSMUSG00000002043	Trappc6a	627.17	-0.000619961	0.0443491	0.963859	0.99281	460.77	0.0082575	0.0392807	0.366835	0.960167	602.306	-0.0243866	0.0674105	0.361192	0.90262	484.241	0.00295769	0.0503307	0.870341	0.981197
ENSMUSG00000002052	Supt6	1124.33	0.0132748	0.0447396	0.469086	0.850738	846.048	0.00247067	0.0365181	0.855296	0.998726	1061.74	-0.0202036	0.0606765	0.52889	0.963001	900.931	-0.0310769	0.0545523	0.234828	0.808487
ENSMUSG00000002055	Spag5	43.0383	0.015034	0.0500658	0.0210863	0.473541	30.2386	-0.00154584	0.0390659	0.60568	0.985951	43.6868	0.0215782	0.0720766	0.0720858	0.528942	30.0813	-0.00382866	0.0533982	0.533628	0.916453
ENSMUSG00000002057	Foxn1	23.4976	0.00510563	0.0468824	0.392686	0.817961	15.7073	0.00578046	0.0395852	0.149096	0.843526	24.0542	-0.00329106	0.0670216	0.785965	0.994642	15.2798	0.00455636	0.0533383	0.576708	0.925388
ENSMUSG00000002058	Unc119	976.678	-0.0119179	0.0476185	0.267709	0.749761	619.939	-0.0051401	0.0388344	0.499598	0.979685	841.451	0.00925858	0.0657069	0.646986	0.981548	723.968	0.03645	0.062919	0.147513	0.743003
ENSMUSG00000002059	Rab34	109.206	0.0111708	0.0477288	0.252788	0.743205	85.2081	-0.0117416	0.0412131	0.0740665	0.737174	87.4788	0.721109	0.260774	0.000187718	0.0245837	100.968	0.0171054	0.0554222	0.230843	0.804724
ENSMUSG00000002064	Sdf2	626.253	0.0123532	0.0462636	0.431545	0.835141	445.806	0.00967186	0.0399893	0.222801	0.906297	613.357	-0.00818493	0.0638997	0.722794	0.989726	459.11	0.00633561	0.050481	0.735395	0.957854
ENSMUSG00000002068	Ccne1	39.9092	0.516675	0.282188	0.00186788	0.192083	37.9164	0.00548394	0.0393161	0.326803	0.948634	45.9482	-0.000613989	0.0650108	0.973759	0.999149	33.7635	-0.015247	0.0556629	0.155021	0.749668
ENSMUSG00000002076	Hsf2bp	12.7914	0.0109767	0.0484991	0.0362812	0.527807	3.2033	-0.000409104	0.03906	0.728133	0.990809	9.86201	1.06602	0.6421	0.00176929	0.0828528	4.89003	0.00677279	0.0539575	0.234026	0.807551
ENSMUSG00000002083	Bbc3	122.168	-0.0199853	0.0522703	0.0370918	0.527807	96.9342	-0.00757358	0.0396833	0.227067	0.907783	104.119	-0.000425161	0.0651144	0.983188	0.999149	110.557	0.00902587	0.0531887	0.443711	0.89289
ENSMUSG00000002100	Mybpc3	0.466392	0.00136904	0.0468681	0.371262	NA	0.23256	-5.51848e-05	0.0391412	0.926793	NA	0.557677	0.00206789	0.0680637	0.714413	NA	0.163147	-0.000183146	0.0535733	0.784804	NA
ENSMUSG00000002102	Psmc3	1476.16	0.0182784	0.0487559	0.248933	0.742048	1016.9	0.00515898	0.0376173	0.756722	0.994594	1371.5	0.0154046	0.0616001	0.54511	0.965476	1100.25	-0.0164914	0.0424502	0.55265	0.920455
ENSMUSG00000002103	Acp2	422.814	-0.0220438	0.0483464	0.32153	0.783817	335.029	-0.0098438	0.038368	0.435924	0.971643	382.041	0.0198609	0.0592697	0.538247	0.963607	366.014	0.016941	0.0497866	0.467219	0.896674
ENSMUSG00000002104	Rapsn	2.3354	-0.00106584	0.0467264	0.771508	0.945162	1.5591	0.000673707	0.0391082	0.862752	0.998726	1.84396	-0.00123961	0.0677431	0.853234	NA	1.93891	0.00273006	0.0535327	0.595574	NA
ENSMUSG00000002105	Slc39a13	156.495	0.0120296	0.0463293	0.409429	0.82509	101.103	-0.0107505	0.0403475	0.21433	0.900758	132.647	0.0592259	0.0961516	0.0621493	0.4959	119.506	-0.0063771	0.0502104	0.730435	0.956813
ENSMUSG00000002107	Celf2	186.31	0.00948771	0.0471712	0.297654	0.766186	125.401	-0.00109555	0.0385872	0.838188	0.998692	168.866	0.024295	0.0713235	0.200871	0.777447	139.05	0.00210015	0.0518952	0.869509	0.981197
ENSMUSG00000002108	Nr1h3	310.772	-0.00459823	0.0443015	0.741112	0.938768	252.824	0.00539325	0.0379783	0.618644	0.985951	305.222	-0.0400901	0.0762107	0.164441	0.731078	259.658	-0.0324302	0.0575901	0.200519	0.783
ENSMUSG00000002109	Ddb2	55.5382	-0.0141714	0.0478566	0.280662	0.756938	47.7413	-0.00264167	0.0382912	0.754134	0.994185	53.3497	-0.0336942	0.0745715	0.167861	0.73399	49.9166	-0.0208856	0.056151	0.224982	0.802674
ENSMUSG00000002111	Spi1	125.04	0.0273015	0.0577267	0.0219152	0.477786	73.0406	0.00549834	0.0393853	0.283146	0.934931	124.644	0.0231131	0.0710577	0.20366	0.781672	74.0082	0.00848243	0.0533182	0.449249	0.894073
ENSMUSG00000002129	Sf3a1	715.557	0.00167453	0.0424353	0.926288	0.982393	566.991	-0.00709449	0.0378453	0.590226	0.985951	672.243	-0.0172288	0.0567214	0.601291	0.973641	604.769	-0.0343462	0.0584517	0.181126	0.769366
ENSMUSG00000002147	Stat6	811.958	-0.030694	0.0491325	0.205594	0.720241	597.081	-0.00546008	0.0366544	0.682332	0.990074	727.724	-0.0178429	0.0552818	0.597077	0.972982	665.67	0.00575372	0.0455062	0.830608	0.974352
ENSMUSG00000002190	Clgn	9.77651	0.00180774	0.0464262	0.785905	0.947419	5.63976	-0.0025252	0.0391516	0.354782	0.957895	7.62192	0.017348	0.0702649	0.148604	0.701339	7.303	0.00307479	0.0533542	0.658113	0.947201
ENSMUSG00000002204	Napsa	60.1347	0.0314754	0.062637	0.00479842	0.284894	43.2827	0.00918854	0.0405571	0.0278391	0.66567	71.4448	-0.007419	0.0669223	0.597765	0.972982	35.4989	0.00176609	0.0528794	0.847948	0.978374
ENSMUSG00000002205	Vrk3	526.657	0.0463702	0.0670502	0.0687761	0.600893	383.011	-0.00193522	0.0355033	0.876604	0.998726	495.26	0.0148752	0.0565826	0.649818	0.982403	408.8	-0.0765885	0.0706794	0.0430446	0.568589
ENSMUSG00000002210	Smg9	321.432	0.00138997	0.0451018	0.905228	0.976121	233.232	-0.000316917	0.0381004	0.948972	0.99923	297.393	-0.00821296	0.0637387	0.727852	0.991044	253.179	-0.0128449	0.0514711	0.530044	0.915739
ENSMUSG00000002221	Paxip1	261.998	-0.00234054	0.0453876	0.832298	0.960757	200.653	0.000373899	0.038019	0.970148	0.99923	243.953	-0.0274382	0.0696234	0.283202	0.853188	216.176	-0.0125588	0.0528361	0.444326	0.89289
ENSMUSG00000002222	Rmnd5a	1099.5	-0.018604	0.0480364	0.27055	0.752042	788.557	0.00028175	0.0374046	0.93041	0.99923	998.468	0.00177939	0.0588761	0.721825	0.989726	870.91	0.0307804	0.0524743	0.250961	0.818483
ENSMUSG00000002227	Mov10	385.38	0.0110959	0.0474116	0.309655	0.776314	243.741	0.0138585	0.0417803	0.108396	0.791944	352.054	0.00782644	0.064973	0.708831	0.988871	269.696	0.0200945	0.056184	0.208816	0.787013
ENSMUSG00000002228	Ppm1j	308.094	0.00811168	0.047513	0.179095	0.703479	233.413	0.00410383	0.0393716	0.117333	0.807243	390.179	-0.00412543	0.0675921	0.655018	0.982638	172.747	0.0031582	0.0530266	0.589972	0.927069
ENSMUSG00000002233	Rhoc	6363.55	0.0153316	0.0491821	0.172387	0.696708	4354.83	0.0108422	0.0409682	0.0634679	0.727453	6457.72	-0.00233193	0.0662056	0.77079	0.993933	4321.63	0.0149675	0.0545577	0.270877	0.82531
ENSMUSG00000002240	Prr27	0	NA	NA	NA	NA	0	NA	NA	NA	NA	0	NA	NA	NA	NA	0	NA	NA	NA	NA
ENSMUSG00000002249	Tead3	518.232	0.0139448	0.0421955	0.514274	0.867731	378.954	-0.0284189	0.0503625	0.0690674	0.729549	470.191	0.0496079	0.0675282	0.187366	0.761304	418.213	-0.0328506	0.0552325	0.220395	0.797331
ENSMUSG00000002250	Ppard	4169.76	0.0077788	0.0444811	0.635035	0.910731	2882.46	0.00892021	0.0385758	0.447918	0.972821	3830.77	0.00676616	0.062372	0.793381	0.994648	3158.19	0.0298067	0.05335	0.252975	0.819501
ENSMUSG00000002257	Def6	34.1763	0.00694597	0.0468171	0.398833	0.820778	24.139	0.00613027	0.0394542	0.270581	0.929247	34.5882	-8.43686e-05	0.0659915	0.993263	0.999149	24.0136	0.00239786	0.0525462	0.835262	0.974412
ENSMUSG00000002265	Peg3	103.546	-0.00599163	0.0459771	0.584163	0.8926	83.9134	-0.0132183	0.0421787	0.014116	0.594835	82.4139	0.0366686	0.0782422	0.102352	0.608229	100.753	-0.00906712	0.0535552	0.396107	0.876532
ENSMUSG00000002266	Zim1	1.72695	0.000479077	0.0467772	0.859039	NA	0.73486	-0.00130715	0.0391597	0.151773	0.84687	1.18861	0.00817324	0.0686469	0.0692235	NA	1.15709	0.000901833	0.0535074	0.952517	NA
ENSMUSG00000002274	Metrn	54.9469	0.00243211	0.0444806	0.864252	0.967332	34.5879	-0.00509675	0.039218	0.364956	0.960167	46.5817	0.224954	0.16653	0.00683709	0.157459	41.114	0.00449208	0.0526783	0.684102	0.951184
ENSMUSG00000002279	Lmf1	292.321	0.000459596	0.0446402	0.980245	0.995537	225.324	-0.00420755	0.0384842	0.820342	0.998573	271.717	-0.0148053	0.0631672	0.582512	0.971215	243.124	-0.0153624	0.053576	0.360009	0.868116
ENSMUSG00000002280	Ciao3	248.823	0.00250788	0.0426146	0.891568	0.972781	173.352	-0.00876064	0.0390002	0.403838	0.968608	227.995	0.0207896	0.0630745	0.488722	0.954419	189.896	-0.00966846	0.0491052	0.650578	0.9462
ENSMUSG00000002289	Angptl4	78.9622	1.67306	0.412246	2.34529e-06	0.00473436	55.8771	0.00515475	0.0395151	0.119302	0.808168	103.327	0.00947643	0.0683757	0.30616	0.868135	37.0009	-0.0150931	0.0561933	0.054814	0.592735
ENSMUSG00000002297	Dbf4	70.5051	0.0199376	0.052267	0.0410534	0.535844	53.9361	0.00447803	0.0390387	0.477799	0.978303	75.3297	-0.00336273	0.0654084	0.861271	0.997907	50.6032	-0.0173824	0.0561125	0.169853	0.7605
ENSMUSG00000002307	Daxx	287.183	-0.0022684	0.0437378	0.885312	0.972069	241.568	-0.00465353	0.0379908	0.655243	0.98911	261.366	-0.0224406	0.0646787	0.427125	0.929899	265.439	-0.0267994	0.0561841	0.237885	0.810619
ENSMUSG00000002308	Cd320	165.936	-0.000717471	0.0435227	0.952676	0.990382	115.269	0.00352064	0.0385199	0.661769	0.989177	152.254	-0.000256293	0.0629636	0.989938	0.999149	126.097	0.00405338	0.0505253	0.830419	0.974352
ENSMUSG00000002319	Ipo4	318.211	0.00936302	0.0471578	0.330364	0.790196	242.387	-0.00215686	0.038625	0.850423	0.998726	300.818	-0.0160367	0.067075	0.444066	0.935507	259.035	-0.0347971	0.0678764	0.0434945	0.571109
ENSMUSG00000002320	Tm9sf1	1088.94	0.00899631	0.042499	0.669511	0.9188	762.458	0.0328248	0.0460668	0.119863	0.808168	1014.8	-0.0163181	0.054411	0.656862	0.983126	822.697	0.0167802	0.0424585	0.4986	0.908025
ENSMUSG00000002324	Rec8	34.6643	0.001272	0.046356	0.856096	0.966077	36.4517	-0.00154006	0.0389139	0.731776	0.990809	39.3715	-0.0179266	0.070286	0.165549	0.732608	33.6399	-0.0291608	0.0646434	0.0135033	0.393249
ENSMUSG00000002325	Irf9	271.903	0.0172913	0.0496196	0.172612	0.6972	228.156	0.000734045	0.038231	0.925556	0.99923	281.677	-0.0171558	0.0667209	0.442204	0.934079	223.135	-0.0345449	0.0665373	0.0639299	0.608089
ENSMUSG00000002326	Gmpr2	137.674	-0.0105114	0.0445736	0.535755	0.875727	98.8642	-0.00451832	0.0387864	0.545681	0.984507	122.446	-0.00414832	0.0641822	0.847766	0.997907	111.092	-0.0174097	0.0517963	0.417314	0.882016
ENSMUSG00000002329	Mdp1	844.333	0.00123026	0.0442958	0.982964	0.995822	625.75	0.00674127	0.0390975	0.42043	0.970598	804.465	-0.0164799	0.065805	0.487945	0.954119	661.952	0.00464431	0.0503728	0.800076	0.970984
ENSMUSG00000002332	Dhrs1	671.966	0.00468572	0.0459207	0.683555	0.922337	470.967	0.000369935	0.0385579	0.95327	0.99923	625.248	0.00545249	0.0653172	0.777994	0.993988	510.032	-0.00143077	0.0513968	0.928962	0.987275
ENSMUSG00000002341	Ncan	7.09641	0.0159541	0.0506415	0.00651094	0.318843	5.61464	-0.00474042	0.0394124	0.152091	0.84687	7.48254	0.0219345	0.0719825	0.100263	0.604724	5.36715	-0.0132121	0.0556692	0.0276511	0.479692
ENSMUSG00000002342	Tmem161a	304.451	-0.207389	0.195432	0.00616234	0.311859	218.132	-0.00863193	0.0390018	0.389582	0.965244	272.023	-0.0299467	0.0682225	0.303975	0.865664	243.183	0.012565	0.0509743	0.525687	0.915442
ENSMUSG00000002343	Armc6	75.3789	0.00109815	0.0459016	0.913369	0.978173	49.2773	0.00169083	0.0387223	0.796087	0.998573	66.8675	0.00330212	0.0655968	0.855658	0.997907	55.7521	0.00841409	0.052304	0.562946	0.921325
ENSMUSG00000002345	Borcs8	204.971	0.0136909	0.0468639	0.364544	0.808262	139.525	0.0101609	0.0396843	0.272947	0.93005	189.77	0.0100376	0.0633385	0.689369	0.987343	151.682	0.0247943	0.0548095	0.271003	0.82531
ENSMUSG00000002346	Slc25a42	201.228	-0.00932171	0.0466054	0.414871	0.827614	196.687	-0.00807447	0.0391458	0.385116	0.965244	211.109	-0.0539744	0.0956472	0.0366367	0.390481	192.48	-0.399554	0.136517	0.000132066	0.0426069
ENSMUSG00000002365	Snx9	810.981	-0.00161879	0.039412	0.939276	0.985947	541.01	0.00612056	0.0377663	0.621036	0.985951	727.322	0.0186563	0.0558277	0.579854	0.971053	606.158	0.0357842	0.056604	0.193875	0.776816
ENSMUSG00000002372	Ranbp3	605.444	0.0129177	0.0437631	0.506787	0.864861	428.576	0.00674583	0.037714	0.576116	0.985951	568.928	-0.00372642	0.0534227	0.912856	0.999149	459.17	-0.00133933	0.0446455	0.940478	0.989308
ENSMUSG00000002379	Ndufa11	1452.51	0.0226475	0.0524179	0.105927	0.650103	986.5	0.00950704	0.0397774	0.283555	0.934931	1392.09	0.016888	0.0658556	0.482648	0.951577	1037.67	0.0121325	0.0508777	0.579757	0.925613
ENSMUSG00000002384	Bmp8b	32.5847	0.0058991	0.047286	0.0852279	0.627557	13.2449	1.83228	1.44056	0.00145493	0.35115	40.3437	0.000114446	0.0678376	0.98254	0.999149	7.03285	1.58729	0.786995	0.00094164	0.119623
ENSMUSG00000002393	Nr2f6	1618.27	-0.0239629	0.0460151	0.290832	0.762116	1122.94	0.0155538	0.037824	0.359418	0.960093	1461.12	-0.0229709	0.0565181	0.52661	0.962375	1247.96	0.0478758	0.0535142	0.131006	0.722553
ENSMUSG00000002395	Use1	822.604	-0.0218877	0.049082	0.217743	0.724167	638.91	-0.00781379	0.0370601	0.573544	0.985951	743.877	-0.0157185	0.0594032	0.613769	0.976828	704.003	0.0104469	0.0446235	0.685351	0.951184
ENSMUSG00000002396	Ocel1	318.625	-0.0105716	0.0447815	0.529914	0.873614	258.215	5.55788e-05	0.037565	0.997286	0.999686	293.316	-0.0153765	0.0619184	0.597423	0.972982	279.491	0.00416998	0.0479231	0.850313	0.979485
ENSMUSG00000002409	Dyrk1b	268.911	0.00306522	0.045701	0.774157	0.945935	190.168	-0.00462538	0.0385783	0.593338	0.985951	243.676	0.00678936	0.0646852	0.742563	0.991817	210.385	-0.00656877	0.0516472	0.670286	0.950419
ENSMUSG00000002413	Braf	191.196	-0.0111566	0.0467067	0.388392	0.815948	159.813	-0.00656901	0.0392411	0.33126	0.950173	177.105	-0.0271363	0.0689354	0.302365	0.865431	172.287	-0.0156138	0.0543933	0.29539	0.838766
ENSMUSG00000002416	Ndufb2	553.144	0.007564	0.0433609	0.674935	0.919994	388.213	0.00786594	0.037382	0.541983	0.984507	504.052	0.0213319	0.0610947	0.486937	0.954107	427.629	0.0451551	0.0611375	0.128336	0.718874
ENSMUSG00000002428	Hltf	180.424	-0.0258807	0.0510543	0.188567	0.707939	134.649	-0.00849424	0.0388481	0.529685	0.983554	164.56	-0.0407466	0.0726973	0.20479	0.7826	147.526	-0.0236162	0.0528295	0.28506	0.833564
ENSMUSG00000002455	Prpf6	642.11	0.00661384	0.0397782	0.755981	0.941529	474.002	-0.00477835	0.0354925	0.774546	0.997588	604.111	-0.0188099	0.0565867	0.567176	0.968179	506.745	-0.0384418	0.0489	0.194303	0.777016
ENSMUSG00000002458	Rgs19	72.3976	0.0104608	0.0474045	0.299144	0.767214	53.3927	0.00624872	0.0395143	0.246519	0.918885	76.2152	-0.00956967	0.0668331	0.557612	0.966901	51.0928	-0.00378057	0.0521643	0.770324	0.965267
ENSMUSG00000002459	Rgs20	2.23958	0.00213874	0.0468122	0.501606	0.862405	1.71321	-0.00200698	0.0391847	0.122282	0.811649	1.97646	0.00256672	0.0679209	0.605323	NA	1.96674	-0.0054626	0.053848	0.12544	NA
ENSMUSG00000002475	Abhd3	25.1688	-0.00271577	0.0462909	0.724196	0.933929	15.6911	-0.00166521	0.0390117	0.620191	0.985951	21.2196	0.00858872	0.0674269	0.528642	0.962992	18.7345	0.00607192	0.053283	0.524989	0.915442
ENSMUSG00000002477	Snrpd1	346.299	0.0162488	0.0501032	0.0829307	0.62382	248.989	0.00760451	0.0398124	0.160865	0.854408	369.802	-0.0017295	0.0659058	0.888965	0.99909	233.225	-0.00449516	0.0508225	0.809074	0.972053
ENSMUSG00000002486	Tchp	55.8753	-0.0177106	0.0491394	0.217144	0.724167	45.7038	-0.00864692	0.0394185	0.339354	0.95394	52.0066	-0.0323842	0.0720216	0.224815	0.804384	49.062	-0.0214941	0.0555057	0.259694	0.823191
ENSMUSG00000002489	Tiam1	64.3677	0.0152441	0.0495318	0.109397	0.655321	46.4458	-0.00336269	0.038907	0.555009	0.985951	58.7072	0.0286735	0.0739759	0.134458	0.675304	51.0758	-0.00884597	0.053282	0.444155	0.89289
ENSMUSG00000002496	Tsc2	773.348	-0.00123796	0.0456492	0.90777	0.976811	664.512	-0.00436242	0.0388596	0.543885	0.984507	726.951	-0.029259	0.071603	0.238227	0.813089	715.349	-0.0281956	0.0620153	0.0739511	0.626734
ENSMUSG00000002500	Rpl3l	0.557452	-0.000664073	0.0468263	0.693312	NA	0.554749	-4.34991e-05	0.039135	0.747727	0.993077	0.471952	-0.00129702	0.0680011	0.693112	NA	0.649182	-0.000107422	0.0535525	0.75916	NA
ENSMUSG00000002504	Slc9a3r2	202.786	-0.18567	0.206279	0.00691765	0.323654	133.583	0.00294197	0.0384118	0.723983	0.990809	168.043	-0.00662136	0.0630152	0.782172	0.994368	160.605	0.0475289	0.0815254	0.0314754	0.505881
ENSMUSG00000002524	Puf60	1223.72	-0.00868492	0.0364201	0.711218	0.930674	846.824	-0.0101415	0.0373239	0.502523	0.979926	1087.91	0.043915	0.0544678	0.236491	0.811432	953.744	0.0163646	0.0417948	0.549381	0.920455
ENSMUSG00000002546	Golga2	1249.24	-0.00770234	0.0407238	0.708571	0.930086	904.838	0.0133414	0.0383177	0.408969	0.968915	1134.99	-0.0144055	0.0580539	0.650527	0.982403	998.202	0.0303912	0.0453447	0.288274	0.834404
ENSMUSG00000002550	Uck1	334.338	0.00640738	0.0463773	0.507732	0.865335	199.654	-0.000568864	0.0377405	0.965905	0.99923	303.66	0.019887	0.0692065	0.318502	0.878974	222.563	0.0124173	0.0485537	0.588144	0.927069
ENSMUSG00000002565	Scin	1185.68	-0.00971628	0.0474555	0.301406	0.769201	916.301	0.00493427	0.0391995	0.352695	0.957895	1149.78	-0.0187319	0.069374	0.267742	0.841285	950.719	0.0127427	0.0532764	0.390913	0.875803
ENSMUSG00000002578	Ikzf4	18.5735	0.0104855	0.0477108	0.233728	0.735558	13.0937	0.00155755	0.039035	0.684706	0.990074	17.7661	0.000647509	0.0667849	0.957765	0.999149	13.5195	-0.00107597	0.052973	0.86001	0.980906
ENSMUSG00000002580	Mien1	1016.93	0.0210679	0.0505189	0.182695	0.704077	716.047	0.0100319	0.0400461	0.262552	0.926484	974.327	0.00731975	0.0636861	0.770077	0.993933	753.842	0.015818	0.052195	0.432181	0.889947
ENSMUSG00000002588	Pon1	3.00403	0.0033721	0.0469717	0.128769	0.66576	2.195	-0.00108371	0.0391554	0.190451	0.877659	2.78166	0.00371167	0.0681243	0.223866	0.802782	2.38262	-0.00332111	0.0536831	0.114078	0.693055
ENSMUSG00000002602	Axl	762.51	0.000146422	0.0445551	0.993325	0.998086	439.783	-0.010613	0.0402451	0.219084	0.905473	615.453	0.159534	0.275782	0.0138404	0.233563	547.639	0.0218168	0.0562931	0.22567	0.802862
ENSMUSG00000002603	Tgfb1	254.828	0.0284411	0.0555897	0.0999086	0.645073	152.46	0.00915205	0.0400048	0.206159	0.893162	235.209	0.0341858	0.0736088	0.193343	0.769224	167.45	0.0282947	0.0614462	0.099745	0.674231
ENSMUSG00000002608	Ccdc97	569.797	-0.0239551	0.0417969	0.35883	0.805889	422.708	-0.0036372	0.0359765	0.759643	0.995537	521.76	-0.0231706	0.0455434	0.494008	0.956082	462.007	-0.00488411	0.045088	0.88129	0.982071
ENSMUSG00000002617	Zfp40	25.0653	-0.0155773	0.0490839	0.180305	0.703479	22.1182	-0.00682609	0.0397326	0.149384	0.843753	24.0734	-0.0154572	0.068105	0.373924	0.909138	23.0049	-0.016933	0.0562939	0.129167	0.720999
ENSMUSG00000002625	Akap8l	132.053	-0.0373731	0.0664537	0.0308411	0.514386	119.495	-0.00817538	0.0391264	0.391217	0.965324	124.661	-0.0696989	0.113302	0.0344547	0.378389	126.822	-0.0361403	0.0653981	0.100012	0.674231
ENSMUSG00000002633	Shh	1.3532	-0.00119586	0.0468356	0.53086	NA	0.849658	0.00207159	0.0392004	0.309296	0.945133	1.34092	-0.00284909	0.0679895	0.525987	NA	0.853858	0.00251401	0.0536208	0.483714	NA
ENSMUSG00000002635	Pdcd2l	98.4361	-0.0102776	0.0468045	0.385753	0.814418	92.8094	0.00113035	0.0386104	0.898826	0.998726	88.833	-0.0096324	0.065425	0.639437	0.980214	101.658	0.00450868	0.0517856	0.772798	0.966387
ENSMUSG00000002658	Gtf2f1	614.674	0.00678102	0.0438347	0.681641	0.921844	427.029	0.00583343	0.0365603	0.682774	0.990074	563.317	0.00550053	0.0585015	0.855976	0.997907	467.877	0.0141427	0.0429891	0.599269	0.931471
ENSMUSG00000002660	Clpp	448.946	0.119807	0.114229	0.0136271	0.419621	322.736	0.00361025	0.0369409	0.773978	0.997588	433.104	0.0366784	0.0612029	0.304491	0.866364	337.183	-0.0307797	0.0537681	0.254327	0.820325
ENSMUSG00000002661	Alkbh7	218.992	-0.00147065	0.0424823	0.934272	0.984756	152.954	0.00922057	0.0390852	0.387874	0.965244	202.975	-0.0124291	0.0605486	0.667047	0.985738	166.225	0.00723566	0.0496687	0.703694	0.952774
ENSMUSG00000002664	Pspn	1.36702	-0.000676733	0.0467676	0.813253	NA	0.963015	-0.000382847	0.0391196	0.593016	0.985951	1.19817	0.000425019	0.067865	0.933369	NA	1.1009	-0.0005903	0.05348	0.649151	NA
ENSMUSG00000002668	Dennd1c	66.4439	-0.000203798	0.0441449	0.987826	0.997536	43.5102	0.0208386	0.0465282	0.0280332	0.665806	62.5429	-0.0158798	0.0635037	0.555327	0.966245	46.5168	0.0440519	0.0760619	0.0436665	0.571153
ENSMUSG00000002679	Med6	123.73	-0.00824181	0.0453826	0.562374	0.88429	88.5052	0.0098931	0.0397843	0.274572	0.930111	115.44	-0.0357754	0.0744376	0.182298	0.754008	95.3314	0.0059871	0.0498722	0.752898	0.962119
ENSMUSG00000002688	Prkd1	19.0826	-0.00411398	0.0465891	0.549002	0.880606	12.4627	-0.00370247	0.0391848	0.348951	0.957895	15.7861	0.00626199	0.0674014	0.5975	0.972982	15.0247	4.15028e-05	0.0526995	0.981294	0.99715
ENSMUSG00000002699	Lcp2	33.6227	0.0104828	0.0476906	0.231482	0.734087	36.7908	0.00701351	0.0398729	0.0817747	0.756312	38.8007	-0.00911276	0.0676484	0.480242	0.950022	32.948	0.00698409	0.0532817	0.479625	0.900716
ENSMUSG00000002718	Cse1l	258.879	0.00149411	0.0452411	0.906825	0.976351	204.134	-0.00225429	0.0386446	0.734373	0.991302	244.837	-0.00922397	0.0655347	0.644973	0.981112	216.661	-0.0168548	0.054924	0.266994	0.82531
ENSMUSG00000002728	Naa20	588.908	-0.0256717	0.0442281	0.260834	0.746632	389.985	0.0120977	0.0392561	0.351627	0.957895	531.028	0.00764952	0.0550842	0.833344	0.997907	435.509	0.100961	0.0966208	0.0233212	0.458714
ENSMUSG00000002731	Prkra	443.523	0.0241976	0.0517069	0.169093	0.691597	337.383	0.00689561	0.0389321	0.44403	0.972778	432.215	-0.000906608	0.0633572	0.985924	0.999149	349.404	-0.00908636	0.0500455	0.645213	0.945097
ENSMUSG00000002732	Fkbp7	68.8596	0.0104093	0.0469717	0.360205	0.806237	38.1504	-0.00317127	0.0388854	0.583569	0.985951	57.4011	0.0952486	0.188655	0.0122672	0.217866	46.6505	0.00940842	0.0534149	0.420268	0.883928
ENSMUSG00000002733	Plekha3	517.095	0.0039831	0.0429433	0.521491	0.870612	387.663	0.000322206	0.0381336	0.971124	0.99923	491.254	0.00104693	0.0614235	0.978077	0.999149	410.204	-0.00205425	0.0488619	0.925171	0.986658
ENSMUSG00000002741	Ykt6	1053.61	0.00907681	0.0436921	0.626789	0.908376	707.673	0.00776092	0.0368335	0.606221	0.985951	955.976	0.0160872	0.0594641	0.609503	0.975426	784.015	0.0327286	0.0497033	0.255358	0.820787
ENSMUSG00000002748	Baz1b	771.532	0.0246201	0.0459982	0.284044	0.759107	588.637	0.0148944	0.0380174	0.363467	0.960167	753.782	-0.0501646	0.0611424	0.190241	0.764	607.642	-0.0514765	0.0580464	0.109989	0.684483
ENSMUSG00000002763	Pex6	685.606	0.00981596	0.0454069	0.52128	0.870612	526.957	0.0107636	0.0402951	0.227326	0.907783	687.844	-0.0175617	0.0663079	0.451774	0.938445	530.905	-0.00690439	0.0492448	0.735576	0.957854
ENSMUSG00000002767	Mrpl2	574.192	0.0229167	0.0535629	0.0682965	0.600893	400.675	0.0165848	0.042958	0.0994839	0.780223	562.571	-0.00742299	0.0634354	0.758926	0.993246	409.859	-0.0164168	0.0530573	0.367475	0.868232
ENSMUSG00000002768	Mea1	677.612	0.0153412	0.0473697	0.344351	0.797978	466.258	0.0129378	0.0408657	0.194701	0.880649	634.784	0.0105819	0.0622511	0.693072	0.988473	500.981	0.0284533	0.0576216	0.205354	0.785117
ENSMUSG00000002769	Gnmt	1.8411	0.00391747	0.0469673	0.265588	0.749145	2.73572	-0.00199561	0.0391977	0.0946075	0.772525	1.78266	0.00618775	0.0681327	0.368785	NA	2.77901	-0.00437565	0.0537754	0.0778344	0.635489
ENSMUSG00000002771	Grin2d	53.1024	-0.021973	0.0531771	0.0534079	0.568249	44.2194	-0.00714346	0.0396447	0.230454	0.908709	46.2195	-0.0169143	0.068642	0.331904	0.889894	49.8166	-0.0173068	0.0553653	0.24178	0.811985
ENSMUSG00000002778	Kdelr1	2502.93	0.00792816	0.0447323	0.52564	0.871971	1960.26	0.00194297	0.0378949	0.843639	0.998726	2411.24	-0.0139375	0.0632116	0.625882	0.978661	2050.78	-0.0223705	0.0543759	0.288295	0.834404
ENSMUSG00000002781	Tmem143	282.174	0.0131992	0.0478447	0.265014	0.748998	205.853	-0.0123301	0.0384874	0.389111	0.965244	282.745	0.0122121	0.0648558	0.598109	0.972982	207.58	-0.108511	0.12295	0.0201551	0.442063
ENSMUSG00000002791	Pdxk-ps	0.204697	-9.65197e-05	0.0468509	0.921306	NA	0.022087	-0.000132485	0.0391432	0.827106	NA	0.0608009	0.000440047	0.0680597	0.98162	NA	0.126302	0.000273271	0.0535782	0.978282	NA
ENSMUSG00000002791	Pdxk-ps	43.0599	0.0077482	0.0463543	0.490253	0.859445	30.8806	0.00229234	0.0388116	0.716101	0.99027	42.7145	0.00453786	0.0659307	0.795802	0.994648	31.498	0.0052801	0.0517898	0.721154	0.954991
ENSMUSG00000002797	Ggct	45.4431	-0.0039726	0.0463195	0.60334	0.899514	27.7823	-0.013617	0.0421343	0.0413923	0.689048	36.8226	0.0145616	0.0680855	0.37823	0.909138	34.031	-0.00546689	0.052389	0.650565	0.9462
ENSMUSG00000002799	Jag2	287.77	-0.0217241	0.0514527	0.134374	0.671982	215.229	-0.00495081	0.0381594	0.624536	0.985951	259.484	-0.0316823	0.0695069	0.264116	0.837359	238.653	-0.00314301	0.0501032	0.862336	0.980906
ENSMUSG00000002803	Btbd6	309.823	0.0111579	0.0472527	0.335942	0.79264	226.245	0.00724862	0.0391614	0.397378	0.965324	304.444	-0.00330242	0.0638633	0.879997	0.998974	231.883	-0.00408141	0.0510698	0.794722	0.969788
ENSMUSG00000002804	Nudt14	102.004	0.00571821	0.0464348	0.524501	0.871392	63.2711	-0.00341956	0.0390276	0.495879	0.979075	86.5794	0.0205177	0.0702138	0.233127	0.810392	74.8379	-9.62588e-05	0.0523982	0.996186	0.998891
ENSMUSG00000002808	Epdr1	2453.42	0.00898872	0.0473116	0.298643	0.767062	1785.81	0.00302205	0.0389212	0.586911	0.985951	2281.04	-0.00401038	0.0659253	0.775429	0.993933	1921.37	-0.00766774	0.0530685	0.500376	0.908478
ENSMUSG00000002812	Flii	68.6585	0.0333785	0.0584003	0.0946037	0.639477	52.1363	0.00182176	0.0382283	0.82979	0.998573	67.7969	-0.0107428	0.0625325	0.685734	0.987112	53.2789	-0.0274982	0.0590617	0.165152	0.754972
ENSMUSG00000002814	Top3a	1062.75	-0.00548896	0.0416179	0.767146	0.944816	754.413	0.0227178	0.044589	0.131383	0.825085	993.785	-0.0385523	0.0636255	0.277056	0.846986	811.151	0.0300224	0.053654	0.289232	0.834481
ENSMUSG00000002820	Atg4d	119.144	-0.000347036	0.0443374	0.980328	0.995562	121.473	-0.00430901	0.0388377	0.536564	0.984507	113.594	-0.0330381	0.0731968	0.198583	0.773349	129.162	-0.0500524	0.0854078	0.0276528	0.479692
ENSMUSG00000002825	Qtrt1	374.326	0.0190528	0.052047	0.0198259	0.467789	267.31	-0.00416834	0.0392478	0.542845	0.984507	377.938	0.0137463	0.068995	0.239272	0.813663	267.555	-0.0174734	0.0568442	0.082462	0.645017
ENSMUSG00000002831	Plin4	335.96	0.00461889	0.0426016	0.798117	0.95061	242.394	0.000812158	0.0376684	0.938582	0.99923	297.327	0.00194414	0.0578823	0.955541	0.999149	273.221	-0.00206401	0.045684	0.930495	0.987275
ENSMUSG00000002833	Hdgfl2	71.5194	0.00805391	0.0471769	0.314169	0.779274	65.7822	0.00198239	0.0389937	0.611615	0.985951	78.7628	-0.0139957	0.0685577	0.322685	0.880596	60.9376	-0.0120947	0.0545343	0.23703	0.810029
ENSMUSG00000002835	Chaf1a	553.859	-0.000188388	0.0371256	0.995903	0.998479	341.567	-0.0161282	0.0408415	0.729866	0.990809	476.085	0.105544	0.101091	0.0368022	0.391535	401.409	0.101513	0.089775	0.0225106	0.455913
ENSMUSG00000002844	Adprh	185.453	0.00125796	0.044656	0.927753	0.98274	138.167	0.00112772	0.0376502	0.913217	0.99923	172.052	-0.0230771	0.0680772	0.343099	0.896158	149.516	-0.0302117	0.0562904	0.22126	0.797915
ENSMUSG00000002845	Tmem39a	242.005	0.0473593	0.068703	0.0699082	0.601358	165.451	0.00853201	0.0373101	0.521429	0.981856	228.525	0.0232256	0.0602688	0.473334	0.947423	176.477	-0.00830301	0.0457044	0.739635	0.958334
ENSMUSG00000002846	Timmdc1	30.8379	0.0122278	0.0486098	0.110112	0.655838	22.5248	-0.00122821	0.0390098	0.706754	0.990074	30.4902	0.0130163	0.0682032	0.390676	0.914851	22.9459	-0.00620328	0.0535591	0.398694	0.876532
ENSMUSG00000002847	Pla1a	244.738	0.00718805	0.0468785	0.395649	0.81929	184.457	0.00339696	0.0390665	0.479531	0.978425	250.72	-0.00961213	0.0665942	0.594023	0.972982	180.842	-0.00479405	0.0525404	0.681305	0.951184
ENSMUSG00000002870	Mcm2	491.104	-0.0127991	0.047206	0.33595	0.79264	391.015	0.00875629	0.0397453	0.270246	0.929247	479.716	-0.0368583	0.0775072	0.122448	0.650982	404.386	0.00721615	0.0508342	0.676169	0.951184
ENSMUSG00000002871	Tpra1	422.394	0.0106688	0.045414	0.487032	0.858774	460.846	-0.00187106	0.0389047	0.662561	0.989177	385.452	0.0260981	0.0640996	0.39232	0.916145	496.06	-0.00214983	0.0524234	0.859386	0.980906
ENSMUSG00000002881	Nab1	585.506	-0.0127771	0.0467949	0.346296	0.798136	367.787	-0.0135231	0.0412827	0.163782	0.855018	490.685	0.0347246	0.0731692	0.200187	0.776311	438.114	0.0294719	0.0563327	0.220235	0.797331
ENSMUSG00000002885	Adgre5	249.715	0.0121305	0.0447575	0.549431	0.880675	188.622	0.0369107	0.0642782	0.0137412	0.594835	253.653	-0.187835	0.118741	0.00673544	0.15656	187.545	0.000668214	0.0492361	0.974048	0.995264
ENSMUSG00000002897	Il17ra	462.165	-0.0150083	0.0488449	0.150156	0.682811	268.45	-0.0175397	0.043868	0.0636011	0.727877	344.863	0.112252	0.217146	0.0175643	0.265345	356.2	0.0414679	0.0735843	0.0414369	0.557398
ENSMUSG00000002900	Lamb1	19.4645	0.0065327	0.0468748	0.384083	0.812997	12.3744	-0.000199902	0.0389097	0.939472	0.99923	16.3557	0.00766136	0.0673012	0.55933	0.966901	14.6116	-0.00526653	0.0531448	0.545782	0.92032
ENSMUSG00000002908	Kcnn1	55.301	-0.0182043	0.0504143	0.121439	0.662542	44.0825	0.00130688	0.038398	0.86264	0.998726	51.6118	-0.0718587	0.123368	0.0200703	0.28516	47.6501	-0.0143774	0.0538902	0.341602	0.858843
ENSMUSG00000002910	Arrdc2	0	NA	NA	NA	NA	0	NA	NA	NA	NA	0	NA	NA	NA	NA	0	NA	NA	NA	NA
ENSMUSG00000002930	Ppp1r17	303.989	0.0105481	0.0483521	0.0283323	0.506784	154.738	-0.0016182	0.039034	0.648805	0.988311	298.372	0.00912286	0.0686087	0.165527	0.732608	158.756	-0.0128465	0.0549749	0.180907	0.769366
ENSMUSG00000002944	Cd36	458.958	0.00388338	0.0424972	0.855323	0.966077	376.924	0.00212932	0.0376906	0.840729	0.998726	456.163	-0.0661182	0.0980231	0.0663223	0.508717	385.367	-0.199813	0.0887852	0.00105501	0.127856
ENSMUSG00000002948	Map2k7	572.307	0.0455354	0.0593579	0.0982935	0.644188	417.237	-0.00124486	0.0369877	0.929585	0.99923	541.925	0.00616413	0.0572804	0.844122	0.997907	443.196	-0.0532677	0.0659671	0.097174	0.670103
ENSMUSG00000002949	Timm44	1003.92	0.0427149	0.056841	0.112246	0.660177	662.933	0.0165135	0.0410281	0.238366	0.913986	924.911	0.0234189	0.0625531	0.460744	0.942288	725.925	0.0538611	0.0591306	0.101634	0.677356
ENSMUSG00000002957	Ap2a2	280.98	0.0350018	0.058054	0.105306	0.649026	189.745	0.00799323	0.0385281	0.475732	0.978303	257.544	0.0253125	0.0636422	0.411944	0.925128	208.008	0.00391246	0.0479419	0.871376	0.98143
ENSMUSG00000002963	Pnkp	1055.15	8.3579e-06	0.0392611	0.991607	0.997804	760.776	-0.0089328	0.0385458	0.398252	0.965324	966.157	0.00029246	0.0589829	0.849913	0.997907	833.213	-0.0314089	0.0488802	0.276124	0.828468
ENSMUSG00000002968	Med25	375.673	-0.0189141	0.048444	0.265083	0.748998	251.357	-0.0129711	0.041262	0.145002	0.838706	321.184	0.0572722	0.0797633	0.127732	0.662459	293.407	0.00750117	0.0515972	0.640564	0.943638
ENSMUSG00000002980	Bcam	2909.05	-0.00999009	0.0410638	0.630874	0.909052	2017.9	0.0792104	0.161306	0.0149966	0.600139	2711.4	-0.0572894	0.0744789	0.166197	0.732608	2179	0.0687994	0.0632902	0.0528672	0.590512
ENSMUSG00000002981	Clptm1	851.718	-0.0335467	0.0598718	0.0652441	0.59527	591.732	0.00973756	0.0392593	0.353484	0.957895	758.802	-0.0407056	0.0733594	0.190954	0.765235	664.991	0.0572927	0.0827038	0.0640709	0.608287
ENSMUSG00000002983	Relb	621.5	0.00583829	0.0445822	0.699755	0.927486	446.398	0.00633252	0.0387203	0.694697	0.990074	582.484	-0.00464265	0.0615078	0.855861	0.997907	478.232	-0.00549613	0.0492404	0.802544	0.971353
ENSMUSG00000002984	Tomm40	5185.85	0.00547658	0.0458467	0.618332	0.90444	3587.15	-0.00438186	0.0385544	0.598602	0.985951	4619.94	0.0249649	0.0692297	0.298949	0.865431	4029.33	-0.000539592	0.051218	0.860069	0.980906
ENSMUSG00000002985	Apoe	177.424	0.000791656	0.046675	0.83496	0.961524	63.7281	1.3339	0.424694	7.66857e-05	0.149685	137.616	0.00701266	0.0677584	0.502141	0.956082	90.7937	1.59069	0.446499	1.20858e-05	0.00725721
ENSMUSG00000002992	Apoc2	707.735	-0.00857736	0.0457128	0.520683	0.870365	521.947	-0.00827633	0.0392966	0.344543	0.956399	616.681	0.0148076	0.0636213	0.578427	0.970595	594.236	0.00977598	0.0499893	0.631313	0.940344
ENSMUSG00000002996	Hbp1	190.728	0.00475141	0.0470861	NA	NA	67.4941	-0.00269988	0.0389613	0.581435	0.985951	173.788	0.0130922	0.0696043	NA	NA	78.1845	0.00312883	0.0526818	0.761554	0.964861
ENSMUSG00000002997	Prkar2b	776.626	0.0094051	0.0435366	0.598579	0.897432	599.627	0.00889267	0.0392014	0.369755	0.960723	746.338	-0.0161937	0.0619671	0.576372	0.970595	628.547	0.00166874	0.0485942	0.92178	0.986658
ENSMUSG00000003031	Cdkn1b	7084.64	-0.0146966	0.0488454	0.175905	0.70107	5068.77	-0.00135824	0.0385292	0.836549	0.998692	6185.47	-0.0058567	0.0648497	0.772863	0.993933	5782.43	0.0182496	0.0547076	0.29281	0.837757
ENSMUSG00000003032	Klf4	259.474	0.0326199	0.057437	0.10501	0.648817	195.134	-0.00102992	0.037961	0.909947	0.99923	237.217	0.0226141	0.0668267	0.383423	0.911012	213.425	-0.00826524	0.0473812	0.715612	0.954099
ENSMUSG00000003033	Ap1m1	1493.51	-0.00168602	0.0449695	0.888951	0.972388	1044.12	0.00133483	0.0379064	0.954593	0.99923	1384.7	0.0104014	0.0630453	0.666894	0.985688	1133.77	0.0121241	0.0513833	0.528909	0.915739
ENSMUSG00000003037	Rab8a	821.689	0.0445902	0.0743785	0.0361068	0.527807	583.383	0.0113324	0.0399165	0.288306	0.937175	803.04	0.0187778	0.060666	0.559448	0.966901	602.203	-0.00169699	0.0488891	0.932964	0.987708
ENSMUSG00000003038	Hmgn2	1017.94	0.0290623	0.0454736	0.241004	0.737834	724.336	0.0375243	0.0529992	0.0923593	0.766914	960.343	-0.00160512	0.0538029	0.960602	0.999149	773.008	0.0272298	0.0407916	0.363889	0.868181
ENSMUSG00000003039	Fam32a	9495.9	0.0177837	0.050217	0.134839	0.672256	6976.26	0.0105983	0.040627	0.133969	0.829058	9636.19	-0.00830126	0.0662953	0.717605	0.988918	6928.9	0.00141919	0.0509688	0.929602	0.987275
ENSMUSG00000003051	Elf3	0.0526634	-0.000297249	0.0468536	0.936234	NA	1.29045	-0.000439095	0.0391466	NA	NA	0	NA	NA	NA	NA	1.37399	-0.000977731	0.0535908	NA	NA
ENSMUSG00000003053	Cyp2c29	211.571	0.00295655	0.043399	0.856863	0.966077	136.498	0.0119205	0.0401192	0.265635	0.928218	190.25	0.000524503	0.0615514	0.98467	0.999149	153.09	0.0384339	0.0668807	0.0931517	0.660472
ENSMUSG00000003062	Stard3nl	916.493	0.000528778	0.0405644	0.982127	0.995614	640.683	0.00073206	0.0365802	0.956454	0.99923	838.14	-0.00911787	0.0578291	0.768596	0.993933	704.242	-0.00912095	0.0435685	0.676943	0.951184
ENSMUSG00000003068	Stk11	10.8387	0.00524585	0.0466773	0.472877	0.852475	5.87532	-0.00209293	0.039037	0.526859	0.982867	9.02694	0.0322029	0.0773877	0.0550323	0.46591	7.21118	0.00403069	0.053263	0.640333	0.943638
ENSMUSG00000003070	Efna2	7301.77	0.00625162	0.0426168	0.737414	0.937992	5014.09	0.0165942	0.038673	0.317894	0.948444	6609.65	0.0229925	0.0583634	0.489817	0.954813	5561.4	0.0427509	0.0573338	0.161566	0.753313
ENSMUSG00000003072	Atp5d	1374	-0.00703652	0.0439503	0.629965	0.909052	1022.7	-0.0105188	0.0390019	0.381896	0.965244	1256.11	-0.0136412	0.0628434	0.605056	0.97455	1119.05	-0.0651661	0.0747381	0.0667153	0.614633
ENSMUSG00000003099	Ppp5c	330.858	-0.0163559	0.0479287	0.283968	0.759107	257.355	1.05034e-05	0.0382265	0.994444	0.999686	306.363	-0.027817	0.0687977	0.301961	0.865431	278.322	-0.00194932	0.0499041	0.914602	0.985679
ENSMUSG00000003119	Cdk12	540.312	0.0125865	0.049084	NA	NA	228.639	0.000260898	0.0389071	0.926282	0.99923	512.345	0.0139322	0.0697548	NA	NA	246.95	0.000875453	0.0521658	0.942939	0.989838
ENSMUSG00000003123	Lipe	582.162	-0.00612642	0.0462414	0.543045	0.878701	417.854	-0.00364013	0.038787	0.581153	0.985951	538.231	0.012092	0.0657057	0.569856	0.968766	454.644	0.0050034	0.052246	0.706823	0.952976
ENSMUSG00000003131	Pafah1b2	177.21	-0.00371671	0.0436548	0.817596	0.95697	132.171	-0.0176727	0.0436638	0.079468	0.749723	158.591	0.0121776	0.0611351	0.67203	0.985738	147.222	-0.0192605	0.0544845	0.303621	0.844677
ENSMUSG00000003134	Tbc1d8	323.688	0.0213147	0.0426254	0.359655	0.805995	239.2	-0.000932072	0.0334909	0.984902	0.999686	299.391	0.0122646	0.0467921	0.685703	0.987112	259.3	-0.0106532	0.0416494	0.689532	0.951184
ENSMUSG00000003135	Cnot11	53.2886	0.00700028	0.0461848	0.531049	0.873939	36.494	-0.00322963	0.0390101	0.519737	0.981169	47.7304	0.0135459	0.0671677	0.464949	0.94335	40.8184	-0.00226528	0.0525855	0.822022	0.973107
ENSMUSG00000003153	Slc2a3	494.576	-0.0181267	0.0437835	0.400631	0.821534	357.994	-0.0122052	0.0385804	0.388483	0.965244	438.159	0.00817996	0.0519029	0.813712	0.995666	403.169	0.00244167	0.0461192	0.919442	0.986192
ENSMUSG00000003154	Foxj2	3751.29	0.0113914	0.0463089	0.17896	0.703479	2679.42	0.0241608	0.0481653	0.0195269	0.610913	3629.35	-0.00491265	0.0631899	0.83572	0.997907	2781.07	0.0238444	0.05172	0.410441	0.880192
ENSMUSG00000003161	Sri	943.816	-0.023245	0.051391	0.164005	0.687432	697.819	-0.00789018	0.0388713	0.497734	0.979195	849.396	-0.0175778	0.0639715	0.518354	0.958749	774.458	-0.00539759	0.0488833	0.78609	0.96831
ENSMUSG00000003166	Dgcr2	582.962	0.0184337	0.0477889	0.294755	0.765842	418.793	0.0111534	0.0392016	0.362627	0.960093	553.741	-0.0456744	0.0714003	0.184903	0.758116	444.876	-0.0446369	0.0658652	0.115974	0.696699
ENSMUSG00000003184	Irf3	126.076	0.0237583	0.0538884	0.0763371	0.615409	96.3634	-0.0015736	0.0385876	0.822295	0.998573	125.652	0.00983912	0.0652675	0.65146	0.982403	97.6486	-0.0313451	0.0635996	0.0836407	0.646137
ENSMUSG00000003190	Bcl2l12	43.4486	-0.00139932	0.0454305	0.901301	0.975389	36.4679	-0.0044581	0.0387849	0.538694	0.984507	42.4178	-0.0146532	0.0668236	0.468147	0.945152	37.595	-0.0291275	0.0619641	0.0950985	0.665038
ENSMUSG00000003198	Zfp959	741.482	-0.0372526	0.0498614	0.160559	0.684426	496.515	-0.00703063	0.0368257	0.616564	0.985951	656.459	0.0310503	0.0567342	0.387483	0.913633	563.631	0.037338	0.0562577	0.193634	0.776816
ENSMUSG00000003199	Mpnd	319.477	-0.00638363	0.0421953	0.73847	0.938103	216.34	-0.00588029	0.0379242	0.611275	0.985951	278.69	0.0279376	0.064152	0.366456	0.905642	248.03	0.0247085	0.0521833	0.316826	0.84963
ENSMUSG00000003200	Sh3gl1	12.2979	-0.00360422	0.0466925	0.518943	0.870107	14.492	0.00056834	0.0389944	0.915684	0.99923	11.0566	-0.00250207	0.0672899	0.801271	0.995346	15.6759	0.00292781	0.0531763	0.73561	0.957854
ENSMUSG00000003206	Ebi3	69.2524	-0.016477	0.0486444	0.24007	0.737834	49.0452	-0.0189712	0.0449985	0.0391366	0.683546	57.5545	0.00804176	0.0645021	0.712762	0.988918	58.2063	-0.00994787	0.0510334	0.58808	0.927069
ENSMUSG00000003208	Yju2	753.001	-0.0104852	0.0453821	0.501669	0.862405	572.639	-0.00119997	0.0382818	0.970894	0.99923	711.131	-0.0207901	0.0661997	0.417524	0.927147	609.087	-0.0118104	0.0508803	0.558756	0.920455
ENSMUSG00000003226	Ranbp2	5.11234	-0.00984465	0.0481442	0.0406721	0.535844	3.97523	-0.00245117	0.0391385	0.343179	0.956321	3.92319	-0.00942458	0.0684154	0.301844	0.865431	4.91247	0.000897474	0.0531134	0.981063	0.997032
ENSMUSG00000003227	Edar	72.1046	0.0187661	0.0489102	0.238173	0.737834	45.2256	-0.00546101	0.0390725	0.437685	0.972253	63.1441	0.0685243	0.108852	0.043056	0.418302	52.0925	0.00230936	0.051477	0.873035	0.98143
ENSMUSG00000003228	Grk5	265.208	-0.0107631	0.045557	0.486164	0.858774	205.915	0.00164089	0.0377357	0.86428	0.998726	247.283	-0.0495205	0.0757314	0.159337	0.722294	221.381	-0.00612757	0.0504446	0.797506	0.970017
ENSMUSG00000003233	Dvl3	482.559	0.0051369	0.0435311	0.753903	0.941529	346.592	-0.00159343	0.0372514	0.914282	0.99923	440.401	-0.0112878	0.0584909	0.712139	0.988918	381.298	-0.0151423	0.0497074	0.504001	0.909082
ENSMUSG00000003234	Abcf3	572.837	0.0116789	0.0475635	0.280224	0.756938	401.657	0.00535352	0.0390016	0.458276	0.975002	545.736	0.00207614	0.0646988	0.937144	0.999149	423.859	-0.00669989	0.0499564	0.72692	0.956117
ENSMUSG00000003235	Eif2b5	575.37	0.00868486	0.0458825	0.522539	0.870814	402.305	0.0061017	0.0387113	0.494113	0.97898	529.054	-0.00148834	0.0630203	0.93835	0.999149	439.604	-0.000740871	0.049517	0.967854	0.994559
ENSMUSG00000003269	Cyth2	543.439	0.00318749	0.0450881	0.80511	0.952109	336.114	0.0196906	0.0454536	0.0353178	0.679625	494.923	0.00295443	0.0639338	0.89218	0.999149	372.812	0.235509	0.18658	0.00546343	0.267878
ENSMUSG00000003271	Sult2b1	34.8292	-0.00076827	0.0462072	0.918505	0.979825	25.7595	-0.0044103	0.0392403	0.318911	0.948444	31.5946	0.00386147	0.0664214	0.797796	0.994874	28.5016	-0.00606251	0.0532231	0.509619	0.910964
ENSMUSG00000003273	Car11	17.2049	-0.00756024	0.0472484	0.266272	0.749495	12.2911	-0.00283566	0.0390631	0.484685	0.978425	14.1946	-0.00394455	0.0671294	0.737492	0.991817	14.7193	-0.00118988	0.0527307	0.877785	0.982071
ENSMUSG00000003279	Dlgap1	6.79459	-0.00152359	0.0467251	0.678366	0.920774	3.23765	0.000951627	0.0391181	0.692992	0.990074	5.09142	0.000890355	0.0677941	0.87943	0.998974	4.28667	0.00600558	0.0539132	0.181173	0.769366
ENSMUSG00000003282	Plag1	67.541	0.00943434	0.0469001	0.38407	0.812997	51.63	0.00904827	0.04027	0.115872	0.805655	65.9045	-0.00279658	0.0658311	0.871248	0.998974	53.329	0.0174794	0.0557567	0.210102	0.788236
ENSMUSG00000003283	Hck	598.012	0.00675928	0.0424454	0.718572	0.932488	420.646	-0.0085365	0.036533	0.577624	0.985951	536.948	0.0492703	0.0660549	0.190726	0.765076	469.317	0.0169717	0.0447263	0.504144	0.909082
ENSMUSG00000003299	Mrpl4	810.011	0.0174089	0.0428159	0.428669	0.833442	610.468	-0.0313782	0.0442199	0.137646	0.829627	768.403	-0.0114502	0.0528923	0.724448	0.989891	647.047	-0.150358	0.0489755	0.000205825	0.0558204
ENSMUSG00000003308	Keap1	1342.7	0.00638132	0.0447196	0.67014	0.9188	990.292	0.00529721	0.0375325	0.662961	0.989177	1276.59	-0.0150651	0.0621123	0.572891	0.969395	1048.13	-0.0137408	0.0498145	0.531039	0.915739
ENSMUSG00000003309	Ap1m2	1134.2	-0.0096036	0.0447236	0.288192	0.760018	794.449	-0.00735372	0.0390201	0.424476	0.970598	982.872	0.0112115	0.0612078	0.707094	0.988871	913.27	0.00569159	0.0497855	0.776679	0.967245
ENSMUSG00000003316	Glg1	0.506877	0.000594457	0.0468335	0.746795	NA	0.464521	-0.000504892	0.0391393	0.471944	0.978227	0.477963	0.000913695	0.0680071	0.777032	NA	0.491673	-0.00137803	0.0535771	0.402962	NA
ENSMUSG00000003341	Atp8b3	498.839	-0.0204566	0.0484278	0.253407	0.743402	394.96	-0.0149786	0.0413883	0.204164	0.890929	456.24	-0.0209995	0.065408	0.435392	0.933189	431.848	-0.0714213	0.08237	0.0488379	0.582834
ENSMUSG00000003344	Btbd2	1846.96	0.00106251	0.0411553	0.953817	0.990792	1273.07	0.00954152	0.0363231	0.538128	0.984507	1666.86	-0.00808892	0.0576632	0.792637	0.994648	1415.21	0.0172383	0.0411155	0.528457	0.915739
ENSMUSG00000003345	Csnk1g2	976.761	0.0193263	0.0409774	0.410447	0.825512	630.217	0.0627528	0.0946863	0.0306224	0.670739	885.185	0.0202463	0.0571344	0.547987	0.966239	700.936	0.165868	0.064471	0.000735342	0.106599
ENSMUSG00000003346	Abhd17a	335.301	0.0036739	0.0418487	0.848956	0.96559	224.872	0.0121226	0.0393209	0.330266	0.949836	306.252	0.00546528	0.0565362	0.861638	0.997907	247.898	0.0317384	0.0558992	0.220668	0.797331
ENSMUSG00000003348	Mob3a	559.855	-0.0117904	0.0473928	0.282348	0.75799	430.307	-0.00380597	0.0387058	0.597216	0.985951	526.761	-0.0121015	0.0668022	0.511432	0.95729	460.504	-0.0166248	0.0508326	0.463308	0.89648
ENSMUSG00000003352	Cacnb3	5.39486	-0.00530217	0.0469618	0.345878	0.797978	3.82369	-0.000997555	0.039081	0.599424	0.985951	4.41584	-0.00764477	0.067782	0.481972	0.951223	4.67738	-0.000678027	0.0533464	0.807114	0.971765
ENSMUSG00000003354	Ccdc65	51.3259	0.0146605	0.0495406	0.0786202	0.619115	33.4022	0.00656893	0.0397634	0.108598	0.791944	55.306	-0.00149475	0.066812	0.905566	0.999149	30.5958	0.00690837	0.053193	0.514142	0.912565
ENSMUSG00000003355	Fkbp11	676.683	-0.0633398	0.0933464	0.0362801	0.527807	502.792	-0.00736881	0.0386757	0.426397	0.970598	606.406	-0.020969	0.0629979	0.473091	0.947257	558.343	-0.00168198	0.0483201	0.930991	0.987294
ENSMUSG00000003360	Ddx23	687.319	0.00938876	0.046725	0.406649	0.824145	511.223	0.00521469	0.0389245	0.461324	0.976254	651.089	-0.0118891	0.0652874	0.589901	0.972982	542.696	-0.00504942	0.0519768	0.674397	0.951184
ENSMUSG00000003363	Pld3	156.689	-0.00403572	0.045162	0.766942	0.944816	116.581	-0.0193777	0.0455851	0.0247602	0.652831	137.283	0.0228704	0.0672872	0.371113	0.908203	132.113	-0.0195094	0.0561802	0.207956	0.787013
ENSMUSG00000003378	Grik5	245.407	0.610312	0.43312	0.00257055	0.223453	241.324	0.00698038	0.0399667	0.0167602	0.608768	373.391	-0.012348	0.068545	0.278985	0.849329	148.871	-0.00318978	0.0531949	0.657609	0.947201
ENSMUSG00000003379	Cd79a	739.001	0.0378629	0.0640324	0.135405	0.673489	464.9	0.000807341	0.0381216	0.925755	0.99923	663.32	0.0507544	0.0850169	0.108829	0.625076	523.015	0.0134709	0.0511518	0.502565	0.909082
ENSMUSG00000003380	Rabac1	627.432	-0.0157436	0.0473394	0.299271	0.767214	471.103	-0.000256118	0.038029	0.97534	0.99923	556.567	-0.0256004	0.0652762	0.387138	0.913555	528.134	0.00902347	0.0502988	0.691847	0.951184
ENSMUSG00000003382	Etv3	1546.83	0.00249364	0.0442712	0.853701	0.966077	1140.97	0.0184176	0.043525	0.120156	0.808168	1487.37	-0.0287465	0.0678455	0.316378	0.876557	1194.42	0.00857699	0.0489712	0.691805	0.951184
ENSMUSG00000003402	Prkcsh	40.0809	0.00872772	0.0468021	0.402344	0.822064	32.7921	-0.00733281	0.0398965	0.11183	0.79923	33.6548	0.0225373	0.0715737	0.155419	0.715049	38.13	-0.00811954	0.0533618	0.43386	0.890643
ENSMUSG00000003410	Elavl3	182.871	0.0147259	0.0494297	0.102667	0.647577	116.029	0.00223887	0.0388917	0.662751	0.989177	170.602	0.0158259	0.0688852	0.301463	0.865431	125.702	0.00610498	0.0526053	0.601559	0.931544
ENSMUSG00000003411	Rab3b	14.8286	-0.00276982	0.0465332	0.649881	0.914668	11.6458	0.00565651	0.0394891	0.229077	0.90811	15.5768	-0.0137405	0.0688221	0.273545	0.845135	11.2079	-0.000447781	0.0530376	0.892459	0.982867
ENSMUSG00000003418	St8sia6	1302.07	-0.00214179	0.0452719	0.851212	0.965707	889.108	0.00530934	0.0388725	0.484386	0.978425	1190.85	-0.00467711	0.0645573	0.86012	0.997907	978.528	0.0158618	0.053904	0.339754	0.858222
ENSMUSG00000003420	Fcgrt	510.943	0.0147065	0.0428875	0.509492	0.866175	353.629	0.0184356	0.0409765	0.237957	0.913743	478.775	0.00152907	0.0506958	0.980539	0.999149	379.955	0.0126006	0.0470989	0.598531	0.931305
ENSMUSG00000003421	Nosip	399.79	0.016635	0.049181	0.203446	0.717189	314.807	0.00709717	0.0391194	0.400573	0.966683	405.039	-0.00133062	0.0640654	0.939487	0.999149	314.829	-0.0152326	0.0516518	0.455936	0.895455
ENSMUSG00000003423	Pih1d1	7013.69	0.0220523	0.048938	0.247675	0.74072	5350.51	0.00127424	0.0371616	0.915093	0.99923	6721.19	-0.00109119	0.0543905	0.983298	0.999149	5619.28	-0.019894	0.05219	0.370955	0.869201
ENSMUSG00000003429	Rps11	902.642	-0.0260499	0.0517352	0.171092	0.693838	709.718	-0.0114067	0.0400643	0.262143	0.926484	816.619	-0.0135566	0.0637642	0.61396	0.976828	781.673	-0.0279067	0.0524394	0.295399	0.838766
ENSMUSG00000003435	Supt5	1.72712	0.000519162	0.0467771	0.853248	NA	1.32312	-0.00129727	0.0391496	0.191001	0.878158	1.40262	0.00576042	0.0682226	0.252911	NA	1.57694	-0.000363395	0.0534865	0.671211	NA
ENSMUSG00000003436	Dll3	573.586	0.0106577	0.0467026	0.402139	0.822064	424.371	-0.00958942	0.0396178	0.313598	0.947391	543.73	0.00258172	0.0613978	0.923607	0.999149	451.777	-0.0370872	0.0682519	0.0661073	0.613987
ENSMUSG00000003437	Paf1	405.123	0.0248927	0.0543009	0.0841733	0.626525	292.966	0.008703	0.0395479	0.315434	0.948361	394.87	0.0116659	0.0637408	0.639371	0.980214	302.98	-0.000497197	0.0499788	0.97968	0.996612
ENSMUSG00000003438	Timm50	172.422	0.0457509	0.0664706	0.0812107	0.623478	128.98	-0.00892499	0.0383729	0.458935	0.975287	158.849	0.0608943	0.0827126	0.107894	0.622232	140.179	-0.0183052	0.047409	0.473756	0.899813
ENSMUSG00000003444	Med29	72.1034	-0.00240887	0.0462266	0.748344	0.940105	55.8101	0.00242905	0.0389847	0.593124	0.985951	68.2032	-0.0172396	0.0694751	0.248008	0.822027	59.4527	-0.000382098	0.0527249	0.963348	0.993937
ENSMUSG00000003452	Bicd1	2033.9	0.00176666	0.0439476	0.806877	0.952564	1416.32	0.00620792	0.0377008	0.61199	0.985951	1848.87	-0.00396641	0.0611886	0.890624	0.99909	1563.7	0.0076896	0.0475698	0.744471	0.959551
ENSMUSG00000003458	Ncstn	860.121	0.0283456	0.0499475	0.208179	0.721699	580.672	-0.00412586	0.034233	0.812493	0.998573	770.257	0.0736795	0.0812785	0.084258	0.564218	650.678	0.0219191	0.0405337	0.434244	0.890778
ENSMUSG00000003464	Pex19	4.77907	-0.00490393	0.0471069	0.15268	0.683348	2.00621	-1.5641e-06	0.0391142	0.867623	0.998726	2.97791	0.00600365	0.0680477	0.405794	0.922558	3.32131	0.00580657	0.0539537	0.116779	0.696777
ENSMUSG00000003469	Phyhip	0.704342	-0.000924397	0.0468388	0.460915	NA	0.825645	-0.0017178	0.0391727	0.141632	0.832393	0.674043	-0.00171909	0.0680113	0.494748	NA	0.861459	-0.00240471	0.0535858	0.274241	NA
ENSMUSG00000003476	Crhr2	78.1999	0.00461656	0.0468257	0.420328	0.830014	86.1417	0.00233751	0.0390285	0.57022	0.985951	96.9021	-0.010411	0.0684955	0.275291	0.846732	73.7416	-0.0211536	0.0590226	0.0310404	0.505412
ENSMUSG00000003477	Inmt	45.5464	0.0111946	0.0483125	0.115842	0.660208	38.1345	0.00746127	0.0400777	0.0249578	0.654115	55.4611	-0.00889578	0.0677504	0.460401	0.942189	29.8533	0.0050136	0.0534317	0.499687	0.908274
ENSMUSG00000003484	Cyp4f18	221.342	0.0218003	0.0535231	0.0308143	0.514386	145.057	3.70438e-05	0.0386423	0.995202	0.999686	216.099	0.0268001	0.0719962	0.185972	0.760463	149.41	-0.014337	0.0542392	0.311329	0.846845
ENSMUSG00000003500	Impdh1	0	NA	NA	NA	NA	0.0334932	-0.00014143	0.0391432	0.827106	NA	0	NA	NA	NA	NA	0.0346781	-0.000370663	0.0535805	0.777464	NA
ENSMUSG00000003505	Psg18	569.981	-0.0201769	0.0516383	0.113253	0.660208	403.502	-0.0143818	0.0423048	0.0657496	0.729549	467.537	0.0118815	0.0645478	0.649918	0.982403	483.841	0.0017997	0.0517566	0.911517	0.985679
ENSMUSG00000003518	Dusp3	33.2915	0.0154547	0.0491828	0.166807	0.689699	25.6559	-0.00486659	0.0391669	0.387251	0.965244	31.7598	0.00544935	0.0650008	0.787317	0.994648	27.0817	-0.0263226	0.061638	0.0475615	0.580869
ENSMUSG00000003526	Prodh	182.585	0.000930784	0.0405207	0.966452	0.993022	141.592	-0.0136861	0.0402941	0.451355	0.973789	169.166	-0.00967826	0.0568504	0.755412	0.992567	152.884	-0.0334479	0.0557203	0.21268	0.791108
ENSMUSG00000003527	Ess2	1946.11	0.0172586	0.0505848	0.0803085	0.623201	1188.81	0.00542987	0.0391069	0.512079	0.981169	1833.72	0.0221208	0.0714266	0.157789	0.719257	1279.51	0.0181528	0.0540908	0.327703	0.853557
ENSMUSG00000003528	Slc25a1	201.38	0.00545798	0.0444043	0.730172	0.93581	130.415	-0.0100656	0.0399053	0.25842	0.925617	174.757	0.0576847	0.0879152	0.0961402	0.594942	151.06	0.00382752	0.050864	0.817964	0.972894
ENSMUSG00000003531	Dgcr6	2055.97	-0.00824937	0.0440038	0.615208	0.903384	1457.56	0.00651806	0.0381385	0.476042	0.978303	1870.56	-0.011504	0.0624624	0.671793	0.985738	1606.56	0.0359057	0.0593844	0.175668	0.7641
ENSMUSG00000003534	Ddr1	222.831	0.937752	0.431144	0.000769358	0.131029	116.649	0.0077193	0.0401094	0.0465003	0.695413	252.805	0.00940719	0.068201	0.365353	0.905459	93.8459	0.00452972	0.0524961	0.678346	0.951184
ENSMUSG00000003541	Ier3	121.148	-0.00436454	0.0470202	0.218082	0.724867	43.0339	-0.00096845	0.0389934	0.789029	0.998573	55.901	0.000505026	0.0677319	0.937896	0.999149	91.403	0.0116198	0.0551978	0.0196316	0.436293
ENSMUSG00000003545	Fosb	1623.65	-0.00639399	0.0426681	0.382445	0.812243	1074.93	0.0306029	0.0506764	0.0859923	0.763228	1435.8	-0.00590722	0.0576499	0.845901	0.997907	1220.78	0.199311	0.0898039	0.00209021	0.175264
ENSMUSG00000003546	Klc4	158.59	0.0141255	0.0491244	0.119706	0.662542	96.3924	0.00303938	0.0388319	0.592495	0.985951	146.052	0.00969541	0.0669631	0.548922	0.966245	105.242	-0.00267823	0.051366	0.860231	0.980906
ENSMUSG00000003549	Ercc1	0.165155	0.000549606	0.0468562	0.780311	NA	0.541913	-0.00025716	0.0391441	0.48752	0.978425	0.221772	0.00113516	0.0680571	0.854784	NA	0.493058	-0.000446164	0.053583	0.460336	NA
ENSMUSG00000003555	Cyp17a1	396.924	-0.0200745	0.049453	0.228568	0.733031	292.542	-0.0173697	0.0426753	0.152578	0.84687	345.446	-0.0016957	0.0619845	0.945745	0.999149	333.518	-0.0133254	0.048043	0.573817	0.924389
ENSMUSG00000003559	As3mt	55.5355	0.0161504	0.0502983	0.0535488	0.568249	47.5581	0.00264471	0.0391205	0.458784	0.975148	62.3525	0.00103759	0.0670468	0.929689	0.999149	42.1094	-0.00702178	0.0533803	0.449308	0.894073
ENSMUSG00000003573	Homer3	189.056	-0.00872299	0.0439592	0.613585	0.902566	159.824	-0.013549	0.0413592	0.151053	0.845887	174.267	-0.00453165	0.0605501	0.873225	0.998974	172.458	-0.0385922	0.0674622	0.0896213	0.654956
ENSMUSG00000003575	Crtc1	145.577	-0.0200585	0.0486379	0.251743	0.743205	106.277	-0.00613664	0.0385384	0.518139	0.981169	130.602	-0.0148974	0.0637884	0.568972	0.968592	118.29	-0.0150244	0.0500215	0.482635	0.902214
ENSMUSG00000003581	Rnf215	26.9811	0.00370806	0.0463211	0.644914	0.91352	19.0172	-0.00170191	0.0388644	0.717785	0.99027	24.6043	0.00626838	0.0665432	0.689166	0.987343	20.9637	0.00112987	0.0526847	0.941338	0.989495
ENSMUSG00000003585	Sec14l2	253.127	0.0106571	0.0468546	0.401976	0.822064	195.97	-0.000980654	0.0383167	0.899306	0.998726	244.182	-0.00956446	0.0643837	0.675198	0.985738	204.341	-0.0290295	0.061266	0.116303	0.696699
ENSMUSG00000003604	Aven	104.467	0.0167887	0.0492838	0.185085	0.705006	85.3622	-0.000305498	0.0389153	0.91651	0.99923	100.933	0.0149666	0.0688992	0.287205	0.856741	88.7089	6.90444e-05	0.0523616	0.989702	0.997453
ENSMUSG00000003617	Cp	263.324	-0.0110641	0.0448914	0.508201	0.86581	183.946	0.00153177	0.038058	0.858378	0.998726	242.988	-0.0106823	0.0606312	0.708706	0.988871	200.526	0.0109105	0.050236	0.571266	0.923737
ENSMUSG00000003623	Crot	3030.69	0.000724123	0.0433658	0.966154	0.993015	2135.84	0.00700219	0.0351593	0.667799	0.989409	2784.94	-0.00643318	0.0600248	0.830622	0.997907	2334.86	0.0112282	0.0424759	0.67312	0.951184
ENSMUSG00000003644	Rps6ka1	276.226	0.0115286	0.047944	0.388167	0.815927	153.967	-0.00718072	0.0398613	0.119299	0.808168	217.915	0.0518687	0.0980759	0.00743906	0.166957	197.637	0.00335633	0.0528197	0.729547	0.956291
ENSMUSG00000003657	Calb2	681.274	0.00736914	0.0443806	0.646287	0.91358	540.722	-0.010631	0.0399719	0.259075	0.925617	633.499	0.00475344	0.0624975	0.854927	0.997907	581.431	-0.0409957	0.0671108	0.102221	0.678168
ENSMUSG00000003660	Snrnp200	459.67	0.0210114	0.0489956	0.228743	0.733286	329.06	0.00809516	0.0386403	0.46091	0.976254	440.747	-0.0092608	0.0594593	0.743149	0.991817	345.912	-0.0107102	0.0504342	0.588054	0.927069
ENSMUSG00000003662	Ciao1	3.79537	0.00534939	0.0472128	0.0661469	0.597249	1.1136	0.00196737	0.039174	0.441134	0.972778	3.51249	0.0135696	0.0697522	0.0468479	0.436471	1.27058	0.00428903	0.0537214	0.322224	NA
ENSMUSG00000003665	Has1	261.779	0.0245483	0.0507684	0.206398	0.720429	192.702	0.00925959	0.039581	0.313795	0.947391	256.472	-0.0188819	0.0633993	0.502139	0.956082	198.369	-0.00756281	0.0505535	0.67588	0.951184
ENSMUSG00000003680	Taf6l	341.971	0.0121231	0.0448875	0.485026	0.858774	287.366	-0.00168337	0.0379765	0.855655	0.998726	312.14	0.0430438	0.0676901	0.212764	0.792495	311.792	0.00680216	0.0511508	0.679174	0.951184
ENSMUSG00000003721	Insig2	639.291	-0.0159412	0.0444093	0.421388	0.830579	585.243	-0.00738475	0.0389824	0.383469	0.965244	573.763	0.0126783	0.0605657	0.635665	0.979076	638.482	0.00248088	0.0488563	0.923024	0.986658
ENSMUSG00000003731	Kpna6	737.753	-0.0181667	0.0499405	0.12812	0.664861	565.509	0.000732371	0.0379981	0.9382	0.99923	681.544	-0.0330972	0.0716167	0.23229	0.810265	612.287	0.0156347	0.0498816	0.500786	0.908646
ENSMUSG00000003746	Man1a	552.875	0.0165846	0.0465847	0.34908	0.799581	367.26	0.0142	0.040146	0.258886	0.925617	512.533	0.012722	0.0597102	0.673643	0.985738	399.106	0.0314501	0.0564879	0.219073	0.797136
ENSMUSG00000003752	Itpkc	345.826	0.0181652	0.0506792	0.0937525	0.639477	237.03	0.00803811	0.0398313	0.200654	0.886178	345.352	0.00178332	0.0651619	0.928808	0.999149	238.064	0.000912739	0.0509151	0.955163	0.992951
ENSMUSG00000003762	Coq8b	317.111	-0.010228	0.041825	0.580715	0.891285	260.184	-0.00509493	0.0375421	0.662698	0.989177	301.518	-0.0638235	0.0801052	0.110658	0.629708	274.457	-0.0679006	0.0851534	0.0485309	0.581734
ENSMUSG00000003778	Brd8	76.1819	0.0128519	0.0488335	0.0996302	0.645073	65.937	-0.000367754	0.0389589	0.918905	0.99923	82.6694	-0.00395033	0.0666967	0.775211	0.993933	61.7797	-0.0124012	0.055137	0.117032	0.697569
ENSMUSG00000003779	Kif20a	250.411	0.0102383	0.0464272	0.439473	0.840437	189.714	0.00567327	0.0387727	0.605628	0.985951	248.82	-0.0181976	0.0644611	0.492856	0.955951	192.494	-0.0233918	0.0555556	0.261422	0.823846
ENSMUSG00000003808	Farsa	268.499	-0.0155438	0.0482659	0.242791	0.738484	188.667	0.00597805	0.0386536	0.501168	0.979685	250.665	-0.0243096	0.068291	0.328891	0.885723	203.325	0.0122307	0.0507763	0.543128	0.92032
ENSMUSG00000003809	Gcdh	1685.48	-0.0535822	0.0662885	0.0632736	0.590532	1343.26	0.00130522	0.0372385	0.910722	0.99923	1574.86	-0.0912409	0.0864814	0.0504931	0.451372	1441.51	-0.00355213	0.0470118	0.888145	0.982562
ENSMUSG00000003810	Mast2	171.07	0.00461344	0.0452798	0.711996	0.930739	128.793	0.0137729	0.041634	0.121335	0.810732	172.557	-0.0546443	0.0931897	0.0550938	0.465983	129.494	-0.0113534	0.0519204	0.512321	0.912157
ENSMUSG00000003812	Dnase2a	522.753	-0.00604538	0.0436378	0.719887	0.932532	381.682	0.00262251	0.0380077	0.58789	0.985951	480.061	-0.000339362	0.0602151	0.989083	0.999149	416.308	0.0154243	0.0522599	0.42467	0.886257
ENSMUSG00000003813	Rad23a	7449.94	0.0138284	0.0469466	0.36067	0.806237	4985.43	0.0161857	0.0428891	0.0921213	0.766914	7030.96	0.00454663	0.0620128	0.886071	0.998974	5323.52	0.0350813	0.0641928	0.11205	0.688535
ENSMUSG00000003814	Calr	31.5432	0.34279	0.261702	0.0039048	0.268224	24.0232	0.00623292	0.0394687	0.274852	0.930111	33.2225	0.0104614	0.0657213	0.607034	0.974728	22.6823	-0.00246042	0.0523523	0.817218	0.972894
ENSMUSG00000003824	Syce2	396.007	-0.0190689	0.0473425	0.312612	0.778793	344.68	-0.0200646	0.0454971	0.048191	0.695413	361.012	-0.0395863	0.0680545	0.238601	0.813089	375.144	-0.0525885	0.0871324	0.0295682	0.495381
ENSMUSG00000003847	Nfat5	166.05	-0.007573	0.0435657	0.666475	0.917843	158.715	-0.012936	0.0411202	0.159103	0.851838	152.454	-0.0119312	0.0624225	0.653419	0.982403	171.548	-0.0540076	0.0852202	0.0437526	0.571848
ENSMUSG00000003848	Nob1	83.1608	-0.000775163	0.0462609	0.913695	0.97836	61.5792	0.000328423	0.0388251	0.962337	0.99923	70.7814	-0.000724094	0.0668426	0.949492	0.999149	71.1077	0.00796109	0.0524032	0.571127	0.923737
ENSMUSG00000003849	Nqo1	403.157	-0.00288807	0.0465786	0.613446	0.902566	279.501	0.000550327	0.0388271	0.915528	0.99923	356.71	-0.00570458	0.0672091	0.633928	0.978942	316.532	0.00528974	0.0528016	0.621497	0.937701
ENSMUSG00000003863	Ppfia3	406.41	-0.000750996	0.0435352	0.962356	0.992692	301.123	-0.0333386	0.0567809	0.0420258	0.689306	371.482	0.0126262	0.0627724	0.640311	0.980241	329.974	-0.0901184	0.0929509	0.0303507	0.499808
ENSMUSG00000003865	Gys1	361.55	0.00314719	0.0438925	0.841779	0.963306	299.26	-0.00775251	0.0392707	0.366848	0.960167	334.951	-0.00187374	0.0618682	0.945366	0.999149	322.818	-0.0317954	0.0619292	0.130786	0.722553
ENSMUSG00000003868	Ruvbl2	4.22613	-0.00447024	0.0469803	0.26996	0.751542	2.95562	-0.00327642	0.0393132	0.0186987	0.608768	2.4571	0.00796848	0.068393	0.250137	0.82519	4.27608	-0.00305364	0.0534822	0.423991	0.886159
ENSMUSG00000003872	Lin7b	403.793	0.0142543	0.0437083	0.47862	0.855378	277.725	0.00384987	0.0371358	0.75774	0.994954	370.973	0.0168342	0.0609167	0.578227	0.970595	304.299	0.021314	0.047885	0.41507	0.881865
ENSMUSG00000003873	Bax	12.4883	-0.0068052	0.0472328	0.213319	0.722996	10.2255	0.0114845	0.0413993	0.0225317	0.636164	13.4178	-0.0180977	0.0707765	0.0787877	0.549735	9.5709	0.00851022	0.0538452	0.366361	0.868232
ENSMUSG00000003882	Il7r	302.524	-0.0166837	0.0485028	0.256229	0.745443	239.557	0.00731801	0.0393589	0.344628	0.956399	299.355	-0.0360256	0.0779225	0.103679	0.611983	244.422	0.000398467	0.0490778	0.984979	0.997347
ENSMUSG00000003923	Tfam	49.1405	-0.0391176	0.0691967	0.0256461	0.495382	35.6209	-0.0112749	0.040666	0.161382	0.854408	41.2085	-0.0104877	0.0641873	0.651428	0.982403	41.9026	-0.000342825	0.0507204	0.981007	0.997032
ENSMUSG00000003929	Zfp81	13.281	-0.00205428	0.0464809	0.736964	0.937813	7.8593	-0.00811014	0.0402216	0.0271513	0.66567	9.91853	0.0218227	0.0721862	0.073194	0.531989	10.4078	-0.00177859	0.0529073	0.796643	0.969961
ENSMUSG00000003934	Efnb3	330.952	0.0125348	0.0486742	0.0979447	0.644032	178.273	-0.00406917	0.039122	0.426791	0.970598	294.809	0.0331062	0.0786877	0.0270874	0.335982	205.514	-0.000458131	0.0523809	0.965258	0.994349
ENSMUSG00000003948	Mmd	91.68	0.00308672	0.0464375	0.65569	0.917144	72.6596	-0.00185471	0.038989	0.726422	0.990809	81.1047	0.00280201	0.0667981	0.833261	0.997907	81.9676	-0.00469512	0.0530099	0.694918	0.952278
ENSMUSG00000003949	Hlf	588.091	0.0313464	0.0618201	0.0149474	0.42484	390.372	0.0211175	0.0464093	0.0420557	0.689306	590.571	0.0147755	0.0667212	0.476735	0.948908	389.674	0.00947284	0.0503353	0.62809	0.939067
ENSMUSG00000003955	Fam162a	11199.5	0.0294704	0.055063	0.125352	0.662542	8856.74	0.00122937	0.0378094	0.902768	0.998726	11037.3	-0.00595968	0.0583846	0.852438	0.997907	9075.8	-0.0300013	0.0588696	0.180002	0.769337
ENSMUSG00000003970	Rpl8	0.0415689	-0.000272705	0.0468534	0.936234	NA	0.139608	-0.000261876	0.0391443	0.624005	NA	0	NA	NA	NA	NA	0.177108	-0.000267302	0.053579	0.693755	NA
ENSMUSG00000003974	Grm3	87.3559	0.00483142	0.045633	0.673399	0.919459	61.1775	-0.00795542	0.0399144	0.169251	0.859835	71.5032	0.0852247	0.146908	0.0209467	0.292622	73.6874	0.000777463	0.0524132	0.94194	0.989838
ENSMUSG00000003992	Ssbp2	67.933	0.0136922	0.0484422	0.208646	0.721827	58.3203	0.00295539	0.038668	0.676253	0.990074	72.0895	0.00199184	0.065391	0.914421	0.999149	55.1888	-0.0202185	0.0556306	0.247215	0.817072
ENSMUSG00000004018	Fancl	103.09	0.00981072	0.0477016	0.214583	0.723765	67.426	-0.0102379	0.0408071	0.0521516	0.706579	88.4422	0.0479899	0.0918152	0.0192312	0.277945	78.8543	-0.0101347	0.0540804	0.294858	0.838766
ENSMUSG00000004031	Brinp2	365.515	0.0135042	0.0453781	0.434031	0.83694	241.779	0.00728492	0.0385693	0.507613	0.980997	334.897	0.0120358	0.0606867	0.678499	0.985738	265.929	0.0149082	0.0514969	0.434892	0.890778
ENSMUSG00000004032	Gstm5	124.499	-0.0339626	0.0624215	0.0399113	0.535844	97.4301	-0.0208997	0.0457374	0.0645569	0.728784	110.974	-0.0351288	0.0718326	0.226167	0.805361	108.581	-0.0255642	0.0576678	0.193303	0.776752
ENSMUSG00000004035	Gstm7	244.696	-0.00254077	0.0463389	0.732177	0.936875	205.621	0.00511024	0.0389981	0.443024	0.972778	239.8	-0.0115203	0.0679523	0.411572	0.924986	211.333	-0.00545039	0.0515379	0.732408	0.957854
ENSMUSG00000004038	Gstm3	1651.86	0.0354829	0.0598959	0.0846049	0.627052	1097.58	0.0106886	0.0399228	0.29341	0.941315	1554.97	0.0191191	0.0656004	0.429939	0.930223	1179.62	0.0319664	0.0585124	0.175511	0.7641
ENSMUSG00000004040	Stat3	121.801	-0.00139748	0.0444236	0.922639	0.981318	93.7163	-0.0112718	0.0405969	0.175574	0.864075	112.25	-0.00250677	0.0638915	0.907806	0.999149	101.823	-0.0524139	0.0831136	0.047252	0.580869
ENSMUSG00000004043	Stat5a	2949.67	0.000751333	0.0453313	0.949656	0.989524	1734.49	-0.0130781	0.0416711	0.098899	0.779367	2348.71	0.375307	0.220061	0.00293754	0.10546	2191.56	0.0134241	0.0540762	0.328809	0.853739
ENSMUSG00000004044	Cavin1	1219.15	-0.00200192	0.0420293	0.914063	0.97836	877.17	0.0198045	0.0396112	0.243901	0.91722	1124.33	-0.0197212	0.0563439	0.56282	0.967583	954.469	0.0214755	0.0466904	0.425141	0.886364
ENSMUSG00000004054	Map3k11	833.158	0.077341	0.173506	0.0124169	0.416986	554.914	-0.00451528	0.0380521	0.657846	0.98911	774.535	0.0686099	0.109626	0.0450209	0.427928	602.543	-0.0121883	0.0460827	0.628424	0.939067
ENSMUSG00000004056	Akt2	605.62	-0.00666024	0.0439132	0.728608	0.935153	434.866	-0.00177318	0.0381175	0.881855	0.998726	556.933	-0.00204334	0.062514	0.945362	0.999149	474.377	-0.00655795	0.0496033	0.741679	0.958761
ENSMUSG00000004069	Dnaja3	577.797	0.0381996	0.0527243	0.145543	0.680466	428.096	0.0048382	0.0369489	0.69339	0.990074	542.837	0.0108239	0.0543048	0.743183	0.991817	457.86	-0.0132958	0.0446584	0.608685	0.93429
ENSMUSG00000004070	Hmox2	397.39	-0.0118322	0.0458318	0.453249	0.845053	282.599	-0.000385002	0.0376672	0.965985	0.99923	366.465	2.74502e-05	0.0610244	0.999332	0.999819	307.917	0.0125874	0.0497898	0.411745	0.880345
ENSMUSG00000004071	Cdip1	568.784	0.0170474	0.0489236	0.224645	0.731721	462.959	-0.0209281	0.0465928	0.033447	0.678883	504.927	0.0327738	0.0730469	0.202533	0.779754	518.089	-0.0420283	0.0737678	0.0470969	0.580869
ENSMUSG00000004085	Map3k20	723.182	0.0639137	0.066322	0.0505362	0.56266	479.492	0.0398948	0.053618	0.078666	0.748932	664.141	0.0486356	0.0630385	0.197829	0.772462	525.759	0.074037	0.0553338	0.0389385	0.545925
ENSMUSG00000004096	Cwc15	146.457	-0.0017565	0.0460087	0.838096	0.962247	88.7673	-0.0133732	0.0421561	0.025106	0.657214	106.756	0.480939	0.404477	0.00349514	0.115428	118.935	0.0086477	0.0532041	0.440107	0.892058
ENSMUSG00000004098	Col5a3	335.988	0.0253638	0.0539469	0.103715	0.648817	257.055	0.00249705	0.0385489	0.734286	0.991302	328.531	-0.0107353	0.0637169	0.661664	0.983995	264.427	-0.019916	0.0560458	0.221224	0.797915
ENSMUSG00000004099	Dnmt1	213.536	0.0149358	0.0484136	0.242456	0.738094	181.201	-0.00142465	0.0386273	0.819276	0.998573	217.323	-0.0198182	0.0669384	0.40622	0.922861	180.345	-0.037214	0.0706215	0.032314	0.510815
ENSMUSG00000004100	Ppan	696.582	-0.00175073	0.0459943	0.238353	0.737834	399.128	-0.0124275	0.0416883	0.0334643	0.678883	518.223	0.0555824	0.0992336	0.026072	0.329273	533.266	0.0151674	0.0552863	0.347356	0.862342
ENSMUSG00000004105	Angptl2	63.6273	-0.0106626	0.0480289	0.151612	0.682811	54.6762	0.00182255	0.0389108	0.695334	0.990074	64.367	-0.0574754	0.105202	0.00927402	0.187424	55.0413	-0.00315579	0.052915	0.720731	0.954722
ENSMUSG00000004110	Cacna1e	89.832	0.00448052	0.0463365	0.607087	0.900518	69.6308	-0.00075818	0.038845	0.872663	0.998726	84.981	-0.00426482	0.0661506	0.791074	0.994648	74.2651	-0.0114885	0.0541215	0.325128	0.852125
ENSMUSG00000004113	Cacna1b	29.1207	0.00584965	0.0468151	0.420117	0.829909	21.6137	0.00456988	0.039123	0.447138	0.972821	31.0098	0.0059234	0.0666994	0.68749	0.987339	20.5961	0.00577503	0.0531554	0.558443	0.920455
ENSMUSG00000004127	Trmt10a	129.056	-0.00208764	0.0461011	0.793251	0.949331	99.7256	-0.00898839	0.0404289	0.0483088	0.695435	108.916	0.0193519	0.0696639	0.257834	0.832231	115.685	-0.0052386	0.0532054	0.543601	0.92032
ENSMUSG00000004151	Etv1	82.8022	-0.0291385	0.0598197	0.0108381	0.398596	83.0869	-0.00883574	0.0396495	0.303357	0.942335	82.159	-0.427099	0.334424	0.00400194	0.122746	84.5182	-0.0421003	0.0742048	0.0436225	0.571109
ENSMUSG00000004187	Kifc2	8566.44	0.00956591	0.0439022	0.590136	0.894333	6055.8	0.0103462	0.0388838	0.399309	0.965324	7931.18	0.00562953	0.0588879	0.851383	0.997907	6571.4	0.0147127	0.04921	0.548845	0.920455
ENSMUSG00000004207	Psap	340.853	-0.0111165	0.0476108	0.261094	0.746889	267.946	-0.00564611	0.0388754	0.475561	0.978303	304.249	-0.00199429	0.0641945	0.924352	0.999149	295.748	0.00618817	0.0520438	0.661494	0.947901
ENSMUSG00000004221	Ikbkg	0.245811	-5.64107e-05	0.0468499	0.973036	NA	0.353244	-0.000215802	0.039142	0.710272	0.990074	0.298022	-0.000282773	0.0680488	0.887984	NA	0.32954	-0.000542475	0.053579	0.684003	NA
ENSMUSG00000004231	Pax2	70.5804	-0.000843791	0.0458479	0.9248	0.981929	51.5937	-0.00426603	0.0389648	0.491973	0.978425	64.9099	0.00945529	0.0658331	0.629403	0.978934	56.1416	-0.00613666	0.0528344	0.580602	0.925613
ENSMUSG00000004233	Wars2	1595.19	-0.00684472	0.0406708	0.657054	0.917144	1253.77	-0.0280192	0.0506213	0.0599617	0.725193	1444.3	0.00751431	0.0578091	0.827184	0.997907	1380.5	-0.0546077	0.0646487	0.097887	0.671719
ENSMUSG00000004263	Atn1	1708.09	0.0127993	0.043901	0.547157	0.880606	1408.93	-0.00787596	0.038624	0.552483	0.985609	1598.63	0.00300131	0.0534276	0.952846	0.999149	1507.81	-0.0225216	0.0542524	0.230427	0.804495
ENSMUSG00000004264	Phb2	417.424	0.00423387	0.0433014	0.804913	0.951951	322.033	0.037743	0.0667974	0.0122671	0.581123	417.261	-0.0417292	0.0762534	0.166207	0.732608	326.686	0.0205226	0.0496517	0.414474	0.881737
ENSMUSG00000004266	Ptpn6	131.711	0.00535283	0.0463433	0.564234	0.884639	88.4815	-0.00688556	0.0397665	0.135761	0.829583	113.559	0.0190295	0.0697708	0.23836	0.813089	102.273	-0.00566872	0.0531699	0.522717	0.915364
ENSMUSG00000004267	Eno2	538.691	0.0138034	0.046735	0.382483	0.812243	378.903	0.0109447	0.040026	0.264453	0.927673	518.369	-0.00584223	0.0610491	0.830319	0.997907	397.329	0.00850013	0.0469307	0.709281	0.953609
ENSMUSG00000004268	Emg1	738.027	0.00496068	0.0446826	0.715391	0.931434	464.377	0.0171552	0.0422637	0.152941	0.847209	660.827	0.0114488	0.0637762	0.647274	0.981637	523.598	0.106156	0.110159	0.0215302	0.450266
ENSMUSG00000004270	Lpcat3	988.21	0.0189864	0.0509147	0.115965	0.660208	736.614	0.00697304	0.0395769	0.253853	0.923574	1016.21	-0.000882401	0.0655069	0.96609	0.999149	722.608	-0.000360365	0.0507831	0.999417	0.999707
ENSMUSG00000004285	Atp6v1f	0.546956	0.00222283	0.0469186	0.172917	NA	0.991863	-0.000473104	0.0391223	0.524108	0.982519	1.03501	-0.0010688	0.0679126	0.817127	NA	0.65023	-0.00328024	0.0537152	0.0316131	NA
ENSMUSG00000004296	Il12b	343.202	-0.223103	0.15339	0.00414432	0.269393	234.133	-0.00110868	0.0383335	0.885159	0.998726	288.905	-0.0180726	0.0653532	0.476684	0.948908	276.428	0.029021	0.0601147	0.149701	0.744578
ENSMUSG00000004317	Clcn5	824.771	-0.00514276	0.0431615	0.786836	0.947419	584.119	0.0143598	0.0398969	0.273728	0.930111	773.075	-0.0283981	0.0656633	0.357939	0.90262	627.415	0.0151701	0.0464077	0.548596	0.920455
ENSMUSG00000004319	Clcn3	107.46	0.0141168	0.0489848	0.143088	0.67985	96.196	-0.00390812	0.0389307	0.585253	0.985951	107.932	-0.00309039	0.065761	0.849255	0.997907	97.3314	-0.441528	0.248417	0.00189589	0.166557
ENSMUSG00000004328	Hif3a	0	NA	NA	NA	NA	0.0682368	3.18258e-05	0.0391424	0.892649	NA	0.0491566	-0.000656239	0.0680612	0.866855	NA	0.0336409	-0.000363718	0.0535804	0.777464	NA
ENSMUSG00000004341	Gpx6	0	NA	NA	NA	NA	0	NA	NA	NA	NA	0	NA	NA	NA	NA	0	NA	NA	NA	NA
ENSMUSG00000004344	Gpx5	14.3105	0.00257591	0.0467067	0.592887	0.895201	8.04477	0.000658631	0.0389402	0.921429	0.99923	12.0729	0.00196059	0.0671803	0.857103	0.997907	9.62288	0.000608729	0.053187	0.976793	0.995899
ENSMUSG00000004347	Pde1c	397.71	0.0035742	0.0459953	0.718835	0.932488	315.098	0.00362813	0.0389096	0.551575	0.985609	383.7	-0.0261213	0.072376	0.170364	0.736763	330.647	-0.0157236	0.055254	0.220691	0.797331
ENSMUSG00000004356	Utp20	3.7545	-0.000148993	0.0465955	0.974502	0.993937	2.34097	0.000451676	0.0390646	0.998733	0.999686	3.29666	0.00159745	0.0674726	0.860931	0.997907	2.70985	0.00295202	0.0533989	0.725266	0.955865
ENSMUSG00000004359	Spic	17.7642	0.00146321	0.0461531	0.855514	0.966077	12.9269	-0.00435986	0.039321	0.232344	0.910062	15.6713	0.0119656	0.0677525	0.431129	0.93034	14.5859	-0.00527531	0.0533559	0.483899	0.902953
ENSMUSG00000004360	9330159F19Rik	848.675	-0.0365183	0.0636903	0.0475339	0.556845	639.029	-0.00615308	0.0384405	0.560157	0.985951	771.864	-0.0245901	0.0664646	0.374498	0.909138	701.583	0.00868695	0.0495055	0.673794	0.951184
ENSMUSG00000004364	Cul3	261.311	0.00131295	0.0462473	0.882075	0.971419	134.024	0.00239353	0.0390176	0.591989	0.985951	211.635	0.0138646	0.0686724	0.313058	0.872641	170.313	0.0155578	0.0561328	0.095303	0.665128
ENSMUSG00000004366	Sst	1.42533	-0.00218146	0.0468538	0.410608	NA	0.914618	-0.000628616	0.0391337	0.419837	0.970598	1.05862	0.000742708	0.0679042	0.924597	NA	1.1917	0.000533331	0.0535017	0.91433	NA
ENSMUSG00000004371	Il11	147.531	-3.58645e-05	0.0455121	0.994639	0.99832	96.9432	-0.0109916	0.0404211	0.197107	0.882189	125.247	0.0191719	0.0686958	0.329715	0.886588	114.079	0.00312998	0.0501157	0.86219	0.980906
ENSMUSG00000004383	Large1	237.769	0.0188516	0.0499958	0.177577	0.703072	172.176	-0.0091692	0.0394981	0.33233	0.95088	226.33	0.0349468	0.0696078	0.259244	0.833309	182.012	-0.0437371	0.070749	0.0721547	0.620208
ENSMUSG00000004393	Ddx56	727.114	0.0221262	0.0442102	0.335956	0.79264	530.277	0.0188469	0.0392821	0.269757	0.929075	704.664	-0.0260913	0.0594245	0.437729	0.933507	551.977	-0.0218156	0.0410536	0.432563	0.890205
ENSMUSG00000004394	Tmed4	2.72597	0.000473041	0.0467513	0.858578	0.96616	2.25111	0.000275488	0.0390985	0.988744	0.999686	2.78276	-0.00421112	0.0679418	0.503118	0.956082	2.27682	-0.0018281	0.0535035	0.445184	0.893311
ENSMUSG00000004415	Col26a1	195.944	-0.000953929	0.0443657	0.947861	0.989524	130.986	-0.00146366	0.0379449	0.872843	0.998726	179.872	0.00585614	0.062948	0.812531	0.995593	143.767	0.0119513	0.0494573	0.577969	0.925613
ENSMUSG00000004446	Bid	1156.39	0.00561955	0.0436321	0.605252	0.899993	764.673	0.0408504	0.0712351	0.049475	0.69723	1058.81	0.00625704	0.0615197	0.820402	0.997229	841.969	0.184333	0.095071	0.0027199	0.200891
ENSMUSG00000004451	Ralb	2388.51	0.0309635	0.0587165	0.0885375	0.634105	1752.48	0.0170823	0.0433507	0.0872319	0.763228	2327.64	-0.0140319	0.0653505	0.557324	0.966901	1808.5	-0.00827116	0.0494905	0.69195	0.951184
ENSMUSG00000004455	Ppp1cc	1138.04	0.00267167	0.0438437	0.897537	0.974392	782.914	0.0152306	0.041423	0.195074	0.880649	1062.03	-0.014909	0.0607018	0.61177	0.975626	843.884	0.0229669	0.054059	0.297195	0.840833
ENSMUSG00000004460	Dnajb11	178.205	0.00658901	0.0445476	0.666375	0.917843	146.039	-0.00387821	0.0382216	0.677565	0.990074	176.818	-0.0494338	0.0728394	0.173405	0.742532	148.691	-0.0329742	0.0645926	0.0799138	0.638024
ENSMUSG00000004462	Tbccd1	28.0622	0.00796755	0.0466972	0.420478	0.830022	18.391	-0.00232689	0.0389197	0.621761	0.985951	25.4448	0.0195204	0.0691374	0.299995	0.865431	20.4834	-0.00151618	0.0525925	0.864007	0.980906
ENSMUSG00000004473	Clec11a	62.6741	0.00224991	0.0443986	0.882624	0.971419	42.4261	-0.00621185	0.0392416	0.359603	0.960093	53.9512	0.0180426	0.0664223	0.438466	0.933507	49.1486	-0.00715617	0.0516227	0.658159	0.947201
ENSMUSG00000004500	Zfp324	218.852	-0.0175738	0.0460635	0.355588	0.804623	179.708	-0.0195989	0.0443014	0.100804	0.780223	196.346	-0.00861575	0.0586634	0.779332	0.994253	198.855	-0.0260877	0.0554191	0.254996	0.820416
ENSMUSG00000004508	Gab2	3301.82	0.00815699	0.0455081	0.538794	0.876819	2169.98	0.0128228	0.0400659	0.312983	0.947391	2997.47	0.0107458	0.0634856	0.667821	0.985738	2407.85	0.0395379	0.0644273	0.140647	0.732812
ENSMUSG00000004530	Coro1c	5422.36	0.103324	0.126131	0.0177907	0.44918	3926.56	0.00332305	0.0380329	0.731591	0.990809	5229.58	0.0138399	0.0634274	0.599054	0.973431	4100.84	-0.0227949	0.0508731	0.360643	0.868116
ENSMUSG00000004535	Tax1bp1	12.0578	-0.00878552	0.0476665	0.160831	0.684426	12.8925	-0.00212102	0.0389875	0.574911	0.985951	12.3618	-0.0333723	0.0791613	0.0197193	0.281764	12.9175	-0.0120112	0.0548461	0.158812	0.751314
ENSMUSG00000004540	Psg17	0.117429	-0.000264921	0.0468537	0.906417	NA	0.249433	-0.000113609	0.0391413	0.717532	0.99027	0.0900777	-0.000591927	0.0680618	0.79483	NA	0.293266	-0.000117968	0.053572	0.643777	NA
ENSMUSG00000004542	Psg19	880.28	-0.304928	0.204341	0.00286708	0.23668	615.411	-0.0172498	0.0430014	0.11874	0.808168	695.455	-0.0248737	0.0643611	0.406329	0.922989	759.31	0.0120852	0.0521714	0.46459	0.896623
ENSMUSG00000004552	Ctse	3327.88	-0.19251	0.115557	0.00352129	0.257963	2675.72	-0.0262318	0.0504777	0.043159	0.691209	2970.25	-0.0323849	0.0688991	0.278828	0.849329	2972.68	-0.0758466	0.0954966	0.0395326	0.548698
ENSMUSG00000004558	Ndrg2	171.149	-0.00570355	0.0458961	0.609449	0.901887	150.053	0.000270365	0.0384754	0.971058	0.99923	178.058	-0.0508023	0.0879563	0.0760875	0.539696	146.546	-0.0213855	0.0570278	0.182435	0.770844
ENSMUSG00000004561	Mettl17	381.086	0.0100411	0.0477275	0.210804	0.722822	276.175	0.00208405	0.0390022	0.654883	0.98911	381.582	0.00665022	0.0670101	0.636182	0.979399	278.108	1.91781e-05	0.0523471	0.99249	0.997994
ENSMUSG00000004562	Arhgef40	361.818	0.00273078	0.0456656	0.795433	0.95019	288.47	0.00328765	0.0383982	0.734468	0.991343	360.489	-0.0311524	0.073816	0.16927	0.735077	293.256	-0.030387	0.0617557	0.122303	0.71042
ENSMUSG00000004565	Pnpla6	504.614	0.0200178	0.0493139	0.225153	0.731721	383.343	0.00866154	0.0396814	0.281554	0.933844	495.809	-0.0152479	0.0666591	0.468537	0.945446	393.789	-0.0152521	0.0511435	0.462035	0.896181
ENSMUSG00000004567	Mcoln1	574.14	-0.0270405	0.052704	0.153058	0.683612	413.803	0.0150208	0.0411164	0.212308	0.898146	537.333	-0.0733886	0.0727125	0.0841816	0.564218	445.208	0.0332009	0.0622515	0.127701	0.718866
ENSMUSG00000004568	Arhgef18	607.806	-0.01369	0.047566	0.291016	0.76239	448.92	-0.00709298	0.0391702	0.374634	0.963822	546.316	-0.000489275	0.0592798	0.985737	0.999149	498.211	0.000787811	0.0509037	0.981755	0.997307
ENSMUSG00000004591	Pkn2	41.444	0.00547754	0.0468351	0.403123	0.822553	23.9671	0.00394438	0.0391842	0.387393	0.965244	35.9889	0.00892411	0.067823	0.450967	0.938437	27.8775	0.0101912	0.0540771	0.305565	0.845664
ENSMUSG00000004609	Cd33	1413.19	0.288863	0.184311	0.00320761	0.251292	1019.29	0.027675	0.0525396	0.0192414	0.609257	1487.56	0.0013186	0.0630387	0.890023	0.99909	974.874	-0.0154429	0.0493746	0.494617	0.906575
ENSMUSG00000004610	Etfb	13.1073	-0.00308079	0.0463344	0.686018	0.923076	9.04333	0.00539042	0.0394708	0.225418	0.907443	12.7794	-0.0121483	0.0680006	0.39787	0.919181	9.35485	0.00703099	0.053513	0.4665	0.896623
ENSMUSG00000004612	Nkg7	937.461	0.00210001	0.0428028	0.948898	0.989524	705.816	0.0171835	0.0424744	0.158685	0.851085	883.696	-0.024396	0.0656355	0.389589	0.914735	753.318	0.0195391	0.0460894	0.466667	0.896623
ENSMUSG00000004626	Stxbp2	0.274115	0.000403011	0.0468513	0.815574	NA	0.0727165	0.000200253	0.0391437	0.981685	NA	0.281261	0.000552935	0.0680495	0.894676	NA	0.0616407	0.000352492	0.053581	0.989564	NA
ENSMUSG00000004630	Pcp2	194.405	0.00106096	0.0453788	0.92632	0.982393	102.065	-0.0137727	0.0420931	0.0555261	0.716467	149.385	0.563844	0.18238	7.90875e-05	0.0140593	135.621	0.0176662	0.0560886	0.179151	0.768164
ENSMUSG00000004631	Sgce	52.8528	0.0148334	0.0499052	0.0320186	0.520152	28.5311	0.00489416	0.039402	0.220152	0.905473	52.1449	0.00711709	0.067517	0.549637	0.966245	28.522	0.00348461	0.05299	0.696975	0.952326
ENSMUSG00000004633	Chn2	90.2351	-0.0391016	0.0648325	0.0539098	0.568249	101.582	-0.0094528	0.0398107	0.263208	0.927157	83.1268	-0.0360776	0.0726502	0.210034	0.788253	108.483	-0.0266281	0.0584194	0.178159	0.767323
ENSMUSG00000004637	Wwox	405.084	0.0268159	0.0485329	0.238039	0.737834	305.602	0.0198724	0.0447288	0.209734	0.896037	403.126	-0.0592698	0.081263	0.116837	0.639462	310.69	-0.014662	0.0498165	0.508454	0.910964
ENSMUSG00000004642	Slbp	0	NA	NA	NA	NA	0	NA	NA	NA	NA	0	NA	NA	NA	NA	0	NA	NA	NA	NA
ENSMUSG00000004651	Tyr	0.585345	0.000137964	0.0468266	0.916008	NA	0.797052	0.000432201	0.0391299	0.985062	0.999686	0.903831	-0.00323275	0.0681005	0.297866	NA	0.557361	-0.00167572	0.053572	0.281294	NA
ENSMUSG00000004654	Ghrhr	436.511	-0.012663	0.0482006	0.201292	0.716448	301.184	-0.0153877	0.0424994	0.0946356	0.772525	365.066	0.0075412	0.06486	0.687242	0.987339	357.335	0.00322545	0.0515054	0.848566	0.978837
ENSMUSG00000004655	Aqp1	91.506	-0.0166296	0.0481804	0.271047	0.752332	85.3312	0.0105602	0.0403663	0.186748	0.872704	90.538	-0.115335	0.279493	0.0112609	0.209719	87.1471	-0.00541176	0.0504309	0.752224	0.962119
ENSMUSG00000004661	Arid3b	603.237	0.0060031	0.0453352	0.646036	0.91358	349.65	-0.00306987	0.0385336	0.694806	0.990074	498.681	0.103285	0.176895	0.0210292	0.292653	427.333	0.0208121	0.0568425	0.18372	0.771721
ENSMUSG00000004665	Cnn2	545.984	0.1568	0.14626	0.00897625	0.374372	400.938	0.00281218	0.0373813	0.806185	0.998573	533.289	0.0193146	0.061146	0.528703	0.962992	413.524	-0.0909712	0.0853171	0.0291036	0.491037
ENSMUSG00000004667	Polr2e	6.1507	-0.00686298	0.0473497	0.156116	0.684354	4.21085	-0.000514103	0.0391059	0.520151	0.981169	4.28313	0.00279307	0.0675992	0.741068	0.991817	5.67404	0.00222163	0.0534647	0.758479	0.96411
ENSMUSG00000004668	Abca13	423.8	0.000877662	0.0436154	0.974508	0.993937	310.552	-0.00396714	0.038027	0.699015	0.990074	383.227	0.0116318	0.0600931	0.712676	0.988918	343.861	-0.0012452	0.048894	0.958753	0.992993
ENSMUSG00000004677	Myo9b	47.791	0.00732317	0.0471145	0.318064	0.780877	44.6433	-0.00342162	0.0389813	0.524735	0.982553	49.3472	0.000836861	0.0666754	0.951879	0.999149	44.1503	-0.0205946	0.0580304	0.088209	0.653868
ENSMUSG00000004698	Hdac9	23.6309	0.00736689	0.0470116	0.33919	0.794125	17.1743	0.00747126	0.0400342	0.0514878	0.705349	26.0775	-0.00962623	0.0678273	0.438221	0.933507	15.3608	0.00800834	0.0537681	0.360133	0.868116
ENSMUSG00000004707	Ly9	10.0256	0.00456182	0.0466876	0.489979	0.859445	5.61385	0.00407878	0.0393097	0.284694	0.9362	8.81776	0.00813329	0.0673326	0.548814	0.966245	6.48191	0.00920404	0.0543048	0.211722	0.790275
ENSMUSG00000004709	Cd244a	66.3986	0.00107883	0.0460769	0.895212	0.973928	39.7259	-0.0027632	0.0386331	0.688059	0.990074	51.6293	0.0945673	0.194291	0.00980907	0.19374	50.8168	0.0242441	0.0600682	0.0668803	0.614633
ENSMUSG00000004730	Adgre1	127.59	0.0107418	0.0460572	0.469205	0.850738	102.63	0.00196699	0.0376649	0.857499	0.998726	128.851	-0.0241581	0.0671105	0.365622	0.905638	102.754	-0.0644341	0.0999968	0.0341532	0.523883
ENSMUSG00000004748	Mtfp1	121.151	-0.0116495	0.0472938	0.326421	0.786843	82.1052	-0.0188824	0.0450466	0.0328277	0.678265	104.133	0.023071	0.0695124	0.290915	0.859811	95.0689	0.00258911	0.0505164	0.878223	0.982071
ENSMUSG00000004768	Rab23	1920.41	0.024883	0.0558309	0.0221074	0.478152	1210.01	0.0140607	0.0421463	0.0514892	0.705349	1917.23	0.00950459	0.0666193	0.581423	0.971215	1211.93	0.0137436	0.051542	0.367089	0.868232
ENSMUSG00000004771	Rab11a	333.842	0.0162445	0.0464804	0.368887	0.808534	220.185	0.0178378	0.0433755	0.112365	0.79923	291.49	0.0134975	0.0608546	0.645701	0.981352	251.646	0.0285457	0.0577776	0.19456	0.77721
ENSMUSG00000004788	Eif2b2	2251.97	0.0275134	0.0535179	0.143061	0.67985	1599.82	0.0126068	0.039013	0.335248	0.952922	2131.3	0.0125288	0.0611893	0.634387	0.979076	1700.99	-0.00568701	0.0444714	0.828368	0.974156
ENSMUSG00000004789	Dlst	6.58231	0.000744893	0.0464555	0.90335	0.975771	4.06465	0.00467174	0.0394562	0.139315	0.830342	6.60043	-0.00569521	0.0676079	0.577451	0.970595	4.06306	0.00931326	0.0543784	0.193751	0.776816
ENSMUSG00000004791	Pgf	233.909	-0.00632483	0.0452208	0.638091	0.911667	165.434	-0.0109857	0.0402202	0.231645	0.909399	208.11	0.0135357	0.0633732	0.60825	0.975171	186.077	-0.00524635	0.0507966	0.757967	0.963741
ENSMUSG00000004798	Ulk2	10.9935	1.06664	0.468821	0.000675854	0.123525	6.06201	-0.000111599	0.0390813	0.885566	0.998726	11.5419	0.0161603	0.0703599	0.0663255	0.508717	5.70103	-0.00421496	0.053579	0.341175	0.858843
ENSMUSG00000004814	Ccl24	175.6	-0.0184891	0.0504748	0.126351	0.663452	124.782	0.00496607	0.0391369	0.392982	0.965324	159.42	-0.0606226	0.101816	0.0401824	0.407561	137.752	0.00661899	0.0525137	0.608608	0.934254
ENSMUSG00000004815	Dgkq	0.0493765	-0.000219191	0.0468532	0.95756	NA	0	NA	NA	NA	NA	0	NA	NA	NA	NA	0.0364165	0.000325531	0.05358	0.908062	NA
ENSMUSG00000004821	Tmed11	53.1599	0.00542851	0.0464253	0.536995	0.876144	37.7033	0.00798757	0.0400843	0.0895974	0.766361	55.785	-0.00736734	0.0669047	0.611531	0.975567	35.997	0.00943397	0.0537384	0.365508	0.868232
ENSMUSG00000004837	Grap	0.313659	9.11421e-05	0.0468416	0.909594	NA	0.397495	-0.000100862	0.0391407	0.886148	0.998726	0.467331	0.000365694	0.0680401	0.867421	NA	0.27748	-0.000135831	0.0535673	0.712951	NA
ENSMUSG00000004842	Pou1f1	1705.71	0.00379923	0.0446007	0.793221	0.949331	1113.56	0.0248303	0.0497606	0.0266517	0.66567	1569.5	-0.00485432	0.0634935	0.839605	0.997907	1219.86	0.156048	0.192535	0.0110974	0.365499
ENSMUSG00000004843	Chmp2b	472.998	0.0158158	0.0479759	0.289593	0.761344	311.221	-0.00257692	0.038075	0.787443	0.998573	436.877	0.0244667	0.0689397	0.311786	0.872641	339.891	0.00452197	0.0485765	0.826335	0.974134
ENSMUSG00000004846	Plod3	1623.36	0.0149122	0.0494809	0.104035	0.648817	1093.28	0.0128096	0.041853	0.032781	0.678265	1742.06	0.000401469	0.0662	0.966594	0.999149	1015.67	0.0285665	0.0600186	0.148758	0.744578
ENSMUSG00000004849	Ap1s1	3092.25	0.0221467	0.0532931	0.0557457	0.573581	2265.47	0.0129716	0.0417439	0.0641049	0.72825	3280.82	-0.007284	0.0661708	0.673574	0.985738	2145.89	0.000721969	0.0510333	0.963417	0.993937
ENSMUSG00000004864	Mapk13	573.133	0.00957671	0.0452665	0.523389	0.871101	530.182	0.000926486	0.0379488	0.818627	0.998573	557.013	-0.0157575	0.0627525	0.572716	0.969395	550.539	-0.0204775	0.0533421	0.322414	0.851371
ENSMUSG00000004865	Srpk1	0.0527496	-0.000223014	0.0468532	0.95756	NA	0	NA	NA	NA	NA	0	NA	NA	NA	NA	0.0370661	0.000327137	0.0535801	0.908062	NA
ENSMUSG00000004872	Pax3	373.047	0.0100303	0.0448897	0.537857	0.876144	295.76	-0.0064387	0.0384943	0.517345	0.981169	355.59	-0.0159748	0.0614076	0.586483	0.972872	311.648	-0.0438877	0.07177	0.0794552	0.637477
ENSMUSG00000004880	Lbr	0.230117	0.000538589	0.0468544	0.758087	NA	0.158619	0.000206801	0.0391424	0.951964	NA	0.349317	0.000362122	0.0680262	0.959522	NA	0.0718985	-0.000117518	0.0535775	0.831772	NA
ENSMUSG00000004885	Crabp2	61.0116	-0.00628542	0.0467178	0.438919	0.840437	33.1935	-5.88119e-05	0.0387209	0.988373	0.999686	47.5104	0.0155262	0.0683081	0.371152	0.908203	43.2328	0.0231033	0.0596352	0.057537	0.599066
ENSMUSG00000004891	Nes	9.13452	0.00761079	0.0472581	0.259839	0.746279	7.44	-0.00586485	0.0396817	0.0475299	0.695413	7.45969	0.0119024	0.0686974	0.269697	0.842468	8.94398	-0.0142223	0.0559081	0.0433432	0.571109
ENSMUSG00000004892	Bcan	0.294511	0.000172491	0.0468482	0.889837	NA	0.11112	6.87911e-05	0.0391426	0.94866	NA	0.233259	0.000353132	0.068034	0.996063	NA	0.0988951	0.000231952	0.053578	0.8965	NA
ENSMUSG00000004894	Hapln2	629.186	0.00506502	0.0355508	0.828649	0.960121	441.899	0.00360174	0.0332871	0.83832	0.998692	576.294	0.0152776	0.0435792	0.655869	0.982829	484.383	0.0108208	0.0386063	0.681987	0.951184
ENSMUSG00000004895	Prcc	101.691	0.000594456	0.0445094	0.96625	0.993022	97.9852	-0.0139974	0.0417792	0.118469	0.808168	101.841	-0.0436534	0.0747423	0.17821	0.748982	99.3548	-0.358924	0.17057	0.00108284	0.127856
ENSMUSG00000004896	Rrnad1	2319.16	0.0196241	0.0514389	0.106599	0.650103	1759.45	0.00535901	0.0385672	0.487365	0.978425	2372.23	0.00141691	0.0638665	0.949095	0.999149	1736.84	-0.0592029	0.0768723	0.0678481	0.614825
ENSMUSG00000004897	Hdgf	0.0504929	0.000281556	0.0468533	0.89581	NA	0.338774	0.000462903	0.0391463	0.633863	0.986578	0.492665	-0.00237699	0.0681043	0.391852	NA	0.0228385	-0.000338609	0.0535801	0.777464	NA
ENSMUSG00000004902	Slc25a18	527.557	0.0143585	0.0485046	0.206066	0.720429	339.413	0.00816457	0.0393015	0.36262	0.960093	493.776	0.00966725	0.0638809	0.602931	0.974039	364.743	0.00833465	0.0511691	0.6319	0.940344
ENSMUSG00000004929	Thop1	373.995	0.011275	0.0457995	0.472115	0.852278	270.836	0.0106281	0.0400152	0.288141	0.937175	352.224	-0.0197495	0.065791	0.440567	0.933676	289.414	-0.0131329	0.0500771	0.538491	0.918749
ENSMUSG00000004931	Apba3	28.6259	0.00410559	0.0462865	0.631426	0.909085	30.302	0.00645071	0.0396001	0.210651	0.896703	29.9913	-0.0306992	0.0761662	0.0704238	0.52303	30.1962	-0.00712184	0.0532053	0.477882	0.900314
ENSMUSG00000004933	Matk	476.7	0.0231804	0.0482857	0.250324	0.742352	334.759	0.0194948	0.0439879	0.1431	0.836504	456.273	-0.0141429	0.0627829	0.612792	0.976146	352.46	0.00364515	0.0437528	0.875724	0.982071
ENSMUSG00000004934	Pias4	2278.55	-0.0453283	0.0748977	0.0293322	0.509398	1535.39	0.000248569	0.0379504	0.946721	0.99923	1947.96	-0.00273815	0.0619651	0.913169	0.999149	1792.67	0.113798	0.135147	0.0183179	0.429486
ENSMUSG00000004936	Map2k1	1587.87	0.0169732	0.0462458	0.363358	0.807976	1120.03	0.0146867	0.0399711	0.296954	0.941643	1494.29	0.00196788	0.0577096	0.952403	0.999149	1197.64	0.00383543	0.0444563	0.801597	0.971327
ENSMUSG00000004937	Sgta	0.14631	-0.000543402	0.0468564	0.748531	NA	0.147056	-0.00013468	0.039142	0.731822	NA	0.0647817	-0.000683145	0.0680618	0.866855	NA	0.209401	-4.88554e-06	0.0535737	0.846571	NA
ENSMUSG00000004939	Nmrk2	448.061	0.0103894	0.0435222	0.598831	0.897432	335.721	0.000126645	0.0368538	0.982329	0.999686	413.279	0.0204623	0.0603816	0.518293	0.958749	364.603	0.00511172	0.0469447	0.818551	0.972894
ENSMUSG00000004945	Tmem242	158.09	0.00326861	0.0437349	0.835369	0.961694	106.649	-0.0115261	0.0403394	0.233822	0.911459	138.388	0.0423154	0.0772218	0.159468	0.722294	122.07	-0.00366594	0.0477318	0.862718	0.980906
ENSMUSG00000004947	Dtx2	0	NA	NA	NA	NA	0	NA	NA	NA	NA	0	NA	NA	NA	NA	0	NA	NA	NA	NA
ENSMUSG00000004948	Zp3	2090.07	0.00735133	0.0472711	0.250709	0.742442	813.753	0.0031473	0.0390338	0.512134	0.981169	1689.02	0.0193368	0.0712957	0.0613072	0.4935	1092.7	0.422652	0.608534	0.0050933	0.26078
ENSMUSG00000004951	Hspb1	357.959	-0.0407317	0.0725227	0.0165774	0.437477	324.446	-0.0138718	0.0418293	0.10391	0.785467	330.582	-0.32439	0.204169	0.00324895	0.111797	353.14	-0.0671286	0.13062	0.00878801	0.321048
ENSMUSG00000004952	Rasa4	83.5853	0.0100079	0.0473846	0.30004	0.767765	50.8461	-0.00678383	0.03974	0.149907	0.843753	70.1076	0.0376701	0.0819735	0.0271635	0.335982	61.2727	-0.000989621	0.0523373	0.931067	0.987294
ENSMUSG00000004961	Syt5	4103.99	0.00885808	0.0457013	0.499418	0.861847	3024.02	0.00129728	0.0377081	0.903504	0.998726	3874.35	-0.00233116	0.0607285	0.807837	0.995346	3219.54	-0.00340392	0.0484352	0.444516	0.89289
ENSMUSG00000004980	Hnrnpa2b1	1508.65	-0.00819794	0.0472342	0.307352	0.774669	603.708	0.00383162	0.0391327	0.422755	0.970598	1057.04	0.0192028	0.070978	0.116392	0.639449	934.416	1.04582	0.217503	7.04065e-08	9.40035e-05
ENSMUSG00000004988	Fxyd4	113.656	-0.0023054	0.0444774	0.869953	0.96971	82.1963	0.00483111	0.0383591	0.610724	0.985951	106.054	-0.000566521	0.062351	0.988606	0.999149	88.7478	0.0147333	0.0525101	0.426514	0.886593
ENSMUSG00000004994	Ccdc130	221.594	0.0169931	0.0482256	0.272321	0.753164	179.554	-0.00690994	0.03903	0.401184	0.967021	217.094	-0.00182532	0.0628414	0.96464	0.999149	185.028	-0.0497143	0.0821336	0.0404124	0.553302
ENSMUSG00000004996	Mri1	1071.68	0.00075631	0.0419669	0.960174	0.992233	725.225	-0.0205297	0.0445383	0.110617	0.797534	918.295	0.0587699	0.0851402	0.109859	0.627389	844.208	0.00709081	0.0468	0.754217	0.962357
ENSMUSG00000005034	Prkacb	241.14	-0.00897762	0.0450343	0.559515	0.88429	177.23	-0.0238725	0.0459518	0.116701	0.806389	218.559	-0.00736575	0.0593815	0.802399	0.995346	195.791	-0.0274139	0.0560091	0.238655	0.810619
ENSMUSG00000005043	Sgsh	97.9997	0.00273082	0.0458323	0.791089	0.948542	84.8933	-0.0132501	0.0421471	0.0199707	0.614308	80.9933	0.0417134	0.0824831	0.0737024	0.532939	99.2133	-0.00774645	0.0534188	0.430752	0.889821
ENSMUSG00000005045	Chd5	734.486	0.0155375	0.0489528	0.201513	0.716869	474.22	0.0160407	0.0429985	0.0788108	0.748932	705.599	0.00831077	0.0649186	0.697822	0.988871	497.985	0.0280224	0.0590689	0.175526	0.7641
ENSMUSG00000005054	Cstb	35.1565	0.0110803	0.048631	0.00694766	0.323654	9.17222	0.000665862	0.0389781	0.901265	0.998726	31.1001	1.21866	0.787326	0.00111887	0.0650567	11.6527	0.0181487	0.0571642	0.0817127	0.644383
ENSMUSG00000005057	Sh2b2	413.188	-0.0143788	0.0440558	0.461739	0.848133	285.173	-0.00127828	0.0360455	0.926953	0.99923	375.234	-0.00140141	0.0571474	0.963419	0.999149	315.485	0.0219684	0.0463946	0.431621	0.889821
ENSMUSG00000005069	Pex5	160.441	0.0160787	0.0464666	0.362917	0.807852	117.371	-0.00560714	0.0379874	0.669775	0.989409	156.828	-0.00209406	0.0603631	0.938901	0.999149	121.175	-0.0419251	0.0652524	0.119491	0.702813
ENSMUSG00000005078	Jkamp	219.639	0.0113017	0.0469383	0.351764	0.800966	146.426	0.00894253	0.0399207	0.244135	0.91722	207.849	0.00609627	0.0655184	0.722564	0.989726	156.336	0.0239963	0.056993	0.201627	0.783
ENSMUSG00000005087	Cd44	6.51014	0.00180268	0.0468328	0.441202	0.841674	5.39023	-0.00112963	0.0391214	0.453356	0.973789	6.59849	0.00929885	0.0687607	0.099109	0.60216	5.85038	0.00158593	0.0535177	0.659604	0.947355
ENSMUSG00000005089	Slc1a2	105.845	-0.022307	0.0513949	0.150714	0.682811	72.4245	-0.000955288	0.0385875	0.881702	0.998726	93.9267	-0.00914525	0.0650843	0.664539	0.984883	81.8644	0.00541209	0.0511107	0.741907	0.958761
ENSMUSG00000005102	Eif2ak4	4222.67	-0.000339503	0.0438603	0.883657	0.971449	2818.65	0.0132923	0.0407863	0.219232	0.905473	3847.24	0.00144789	0.0627968	0.939353	0.999149	3118.65	0.0920534	0.093717	0.0293636	0.49263
ENSMUSG00000005103	Wdr1	48.3811	-0.0172355	0.0502421	0.100056	0.645361	45.0998	0.00294185	0.0384295	0.714573	0.99027	46.1198	-0.0857782	0.152516	0.0172648	0.263834	47.4915	-0.000500684	0.0510279	0.96929	0.994707
ENSMUSG00000005107	Slc2a9	23.6592	-0.0140358	0.0490874	0.113724	0.660208	13.2828	0.000398038	0.0389737	0.951074	0.99923	17.8178	0.000897084	0.0667577	0.945884	0.999149	17.7755	0.0152612	0.0561219	0.0810735	0.642953
ENSMUSG00000005124	Ccn4	1547.4	0.0398856	0.0688986	0.036544	0.527807	1261.61	0.00898915	0.0384272	0.451677	0.973789	1587.57	-0.0115682	0.0629723	0.657181	0.983126	1244.52	-0.148797	0.136199	0.0104084	0.349079
ENSMUSG00000005125	Ndrg1	3.43357	0.00103554	0.0467316	0.765383	0.944559	1.90718	0.00033711	0.039104	0.98023	0.999686	3.32823	0.00210894	0.0677864	0.743155	0.991817	2.03248	0.000602248	0.0534345	0.965511	NA
ENSMUSG00000005131	4930550C14Rik	1144.9	-0.204829	0.119901	0.00289206	0.23668	794.06	-0.0437316	0.0677429	0.0408332	0.686174	951.293	-0.00368589	0.0568072	0.915862	0.999149	944.613	0.0229879	0.0481872	0.382851	0.871955
ENSMUSG00000005142	Man2b1	6952.49	-0.0714308	0.0951173	0.0320657	0.520152	5507.63	0.00340932	0.0377964	0.622539	0.985951	6471.64	-0.066893	0.102257	0.0935244	0.589454	5937.57	-0.00421731	0.0450323	0.86134	0.980906
ENSMUSG00000005148	Klf5	206.731	0.00228965	0.0454447	0.840136	0.962772	138.747	0.00573684	0.0390359	0.44437	0.972778	185.991	0.000119444	0.064146	0.996855	0.999621	154.942	0.0133901	0.0532025	0.414592	0.881737
ENSMUSG00000005150	Wdr83	2080.33	0.0158665	0.0491642	0.184598	0.705006	1522.65	0.0107843	0.0407041	0.127917	0.820273	2078.9	-0.00598211	0.0654361	0.751407	0.992356	1532.4	0.00256048	0.0507064	0.878844	0.982071
ENSMUSG00000005161	Prdx2	1843.12	0.00336827	0.0431471	0.845751	0.964752	1529.27	-0.00218927	0.0348518	0.889842	0.998726	1817.75	-0.114247	0.105566	0.0295428	0.349553	1566.29	-0.157913	0.105822	0.00686938	0.292135
ENSMUSG00000005198	Polr2a	0	NA	NA	NA	NA	0	NA	NA	NA	NA	0	NA	NA	NA	NA	0	NA	NA	NA	NA
ENSMUSG00000005202	Shbg	556.833	0.0229453	0.0479961	0.264937	0.748998	395.22	0.00561073	0.03717	0.631082	0.985951	518.621	-0.00448828	0.0597768	0.879079	0.998974	427.761	-0.0185705	0.0427314	0.497134	0.907311
ENSMUSG00000005204	Senp3	0.345904	0.000482393	0.046841	0.709367	NA	0.61686	-0.000233549	0.0391361	0.456028	0.974619	0.502123	-0.00148248	0.0679964	0.684024	NA	0.510987	-0.000860043	0.0535774	0.318785	NA
ENSMUSG00000005220	Corin	815.105	0.0238749	0.0506583	0.18109	0.703622	584.1	0.0386665	0.0695027	0.0118214	0.581123	764.018	-0.0075915	0.0622221	0.76955	0.993933	625.88	0.0492917	0.0747174	0.0732942	0.625461
ENSMUSG00000005225	Plekha8	10.1074	-0.00507426	0.0471142	0.118573	0.661622	1.22638	-0.000634212	0.039116	0.463442	0.976701	4.90382	2.18008	0.688481	2.6642e-05	0.0068026	4.43952	1.82984	0.680694	0.000463171	0.0892354
ENSMUSG00000005232	G6pc2	92.7736	0.0136195	0.0493187	0.0505991	0.56266	52.0168	0.00889831	0.0404346	0.039578	0.683546	95.3934	0.00206887	0.0668939	0.835386	0.997907	48.9776	0.0110205	0.0542377	0.281824	0.832734
ENSMUSG00000005233	Spc25	5.05197	0.00835881	0.047868	0.00451011	0.277279	5.78055	-0.00301075	0.0392862	0.0218528	0.633095	4.58992	1.17112	1.31937	0.00200034	0.0892201	6.25636	-0.0034757	0.0536567	0.19357	0.776816
ENSMUSG00000005237	Dnah2	268.964	-0.0104387	0.0471409	0.328931	0.788977	192.912	0.00487185	0.0389276	0.476903	0.978303	250.597	-0.0168641	0.067778	0.392619	0.91643	208.411	0.0245687	0.0557545	0.253298	0.819501
ENSMUSG00000005251	Ripk4	368.428	0.0255883	0.047532	0.256305	0.745443	284.879	0.00386509	0.0368728	0.768449	0.997154	343.592	-0.000289151	0.0536867	0.993248	0.999149	306.426	-0.0182193	0.0471041	0.472682	0.899448
ENSMUSG00000005262	Ufd1	28.1283	-0.0217718	0.0530158	0.0532583	0.568249	19.7255	-0.00452322	0.039026	0.447942	0.972821	23.6948	-0.0103173	0.0661345	0.58814	0.972982	23.1608	-0.00237731	0.0520316	0.511108	0.911674
ENSMUSG00000005267	Zfp287	33.0328	0.00170464	0.0465491	0.75715	0.941729	32.6202	-0.00320304	0.0391296	0.388047	0.965244	32.9955	-0.0196615	0.070283	0.209047	0.787265	33.8423	-0.0159507	0.0566579	0.0297995	0.496859
ENSMUSG00000005268	Prlr	1586.19	-0.00892776	0.0463717	0.454275	0.845053	1067.85	0.00275923	0.0386486	0.810931	0.998573	1418.95	-0.00357226	0.0645172	0.84723	0.997907	1195.89	0.0152598	0.0538964	0.407192	0.880013
ENSMUSG00000005299	Letm1	1258.83	-0.00486292	0.0388284	0.823705	0.958842	943.752	-0.0014787	0.0365856	0.898907	0.998726	1176.29	-0.0353242	0.0559812	0.340531	0.895411	1013.43	-0.019162	0.0477657	0.396412	0.876532
ENSMUSG00000005312	Ubqln1	161.768	0.00165534	0.0458306	0.859239	0.966388	151.467	0.00392292	0.0389968	0.491943	0.978425	172.155	-0.0340482	0.0774663	0.0878411	0.575096	145.537	-0.0152567	0.0549414	0.250081	0.817995
ENSMUSG00000005320	Fgfr4	205.157	0.00241517	0.0455091	0.831645	0.960574	117.816	-0.0126208	0.0417974	0.0258449	0.664611	155.569	0.425057	0.246567	0.00227642	0.0937055	155.022	0.00107237	0.052434	0.915271	0.985679
ENSMUSG00000005338	Cadm3	0.242293	-0.000378143	0.0468453	0.8113	NA	0.173423	4.99089e-05	0.0391408	0.899234	NA	0.205299	-0.00045741	0.0680416	0.917409	NA	0.203189	0.000128818	0.0535723	0.913283	NA
ENSMUSG00000005339	Fcer1a	2761.01	0.028411	0.0557568	0.0987527	0.644188	2139.26	0.00710868	0.0390111	0.317464	0.948378	2793.3	-0.00990501	0.0632668	0.699167	0.988871	2136.31	-0.023926	0.0549807	0.304005	0.845044
ENSMUSG00000005354	Txn2	456.863	-0.67759	0.242133	0.000178247	0.0622769	256.503	-0.50598	0.237982	0.00096963	0.299944	276.912	0.0190871	0.0694078	0.285094	0.854658	392.89	0.0490434	0.0849455	0.0248685	0.470741
ENSMUSG00000005355	Casp14	2.85683	0.00237228	0.0468013	0.513946	0.867731	1.30928	0.000378114	0.0391068	0.955458	0.99923	2.32531	0.00631769	0.0681503	0.346935	0.899131	1.63824	0.00259909	0.0535426	0.622614	NA
ENSMUSG00000005357	Slc1a6	41.0053	0.0048518	0.0468472	0.406675	0.824145	18.3428	0.001164	0.0390525	0.726427	0.990809	35.817	0.0107118	0.0687538	0.209673	0.788078	22.0368	0.0120787	0.0549273	0.153758	0.746927
ENSMUSG00000005360	Slc1a3	177.243	-0.0134821	0.0481104	0.22261	0.729506	130.556	-0.00469934	0.0388087	0.51968	0.981169	162.471	-0.0131336	0.0656223	0.546744	0.965476	142.559	-0.00343929	0.0499366	0.851209	0.979689
ENSMUSG00000005362	Crbn	3.68063	0.00962291	0.0482183	0.00656074	0.31992	2.03636	0.00171364	0.0391587	0.466828	0.977608	4.24009	0.00494619	0.0679615	0.471256	0.947007	1.5345	-0.00102985	0.0534936	0.605156	NA
ENSMUSG00000005364	Il5ra	268.756	0.00670001	0.0443062	0.673185	0.919401	237.435	0.00378721	0.0379594	0.709937	0.990074	279.665	-0.0633302	0.0992498	0.0596286	0.486462	232.394	-0.192097	0.130088	0.00603546	0.274823
ENSMUSG00000005370	Msh6	520.208	-0.00410461	0.0443185	0.743355	0.939026	392.32	-0.0116468	0.0400096	0.270756	0.929247	468.092	0.0118996	0.0624359	0.660131	0.983995	434.565	-0.00625813	0.0483678	0.755128	0.9626
ENSMUSG00000005371	Fbxo11	130.091	0.00590452	0.0469118	0.358706	0.805889	142.765	0.00351898	0.0390616	0.473994	0.978303	169.688	-0.0257343	0.073994	0.0568652	0.473458	115.417	-0.536265	0.325792	0.00228964	0.185806
ENSMUSG00000005373	Mlxipl	234.95	0.00150564	0.0455121	0.904468	0.976121	180.484	-0.011769	0.040066	0.284149	0.936067	226.088	0.0187444	0.064001	0.496459	0.956082	188.279	-0.00840916	0.052338	0.559963	0.920455
ENSMUSG00000005374	Tbl2	273.952	0.014732	0.0462836	0.387535	0.81513	189.28	0.0115276	0.040194	0.255817	0.924096	253.024	-0.0069265	0.0575001	0.823118	0.997877	205.608	0.00581165	0.0501515	0.753175	0.962119
ENSMUSG00000005378	Bud23	551.438	-0.00280553	0.04565	0.786264	0.947419	317.351	-0.0112465	0.040921	0.103126	0.784531	434.428	0.431749	0.20179	0.00103362	0.0632303	407.841	0.0164672	0.055534	0.199677	0.782355
ENSMUSG00000005397	Nid1	228.538	0.00720555	0.0470763	0.326762	0.787141	163.13	0.00236559	0.0390617	0.537523	0.984507	235.691	-0.00510172	0.0665426	0.744586	0.992037	158.088	-0.00171201	0.0528221	0.845766	0.978069
ENSMUSG00000005410	Mcm5	100.061	0.0229323	0.0547718	0.00998024	0.38497	50.2966	0.00452776	0.0391128	0.416282	0.970496	94.4538	0.0342277	0.0787491	0.048642	0.444489	54.1446	0.0112239	0.0536245	0.376432	0.871955
ENSMUSG00000005413	Hmox1	1516.34	0.0188229	0.049508	0.211542	0.722996	1157.91	0.00752021	0.0390373	0.46062	0.976254	1477.93	-0.00341777	0.0640448	0.87444	0.998974	1197.79	-0.0218341	0.0476641	0.277199	0.828825
ENSMUSG00000005417	Mprip	1076.37	0.0083793	0.0468485	0.400592	0.821534	820.167	0.0035328	0.0387413	0.61354	0.985951	1002.75	-0.013548	0.0666634	0.492069	0.955797	881.981	-0.0151891	0.0543696	0.308577	0.846776
ENSMUSG00000005442	Cic	744.81	0.00321714	0.0454253	0.737729	0.938103	533.926	-0.0070606	0.0388513	0.452802	0.973789	663.58	0.0165743	0.0651266	0.507058	0.956082	598.677	-0.00714971	0.0509563	0.688964	0.951184
ENSMUSG00000005447	Pafah1b3	14.9752	-0.000965436	0.0463838	0.867294	0.968287	11.4892	0.00676836	0.0398369	0.0948142	0.772525	15.932	-0.0148627	0.0692256	0.234814	0.810428	10.8097	0.00532666	0.0534037	0.535173	0.91658
ENSMUSG00000005465	Il27ra	876.148	0.0154406	0.0444315	0.413995	0.827145	591.709	-0.00477549	0.0364166	0.741359	0.992447	789.849	0.0431509	0.0704278	0.212595	0.792495	660.229	0.0147107	0.0448504	0.54886	0.920455
ENSMUSG00000005469	Prkaca	51.9175	0.016996	0.0509656	0.0221049	0.478152	33.1959	0.00458056	0.0393669	0.227419	0.907783	54.7749	0.00303453	0.0667224	0.824966	0.997907	30.7104	-3.0039e-05	0.0530325	0.985861	0.997347
ENSMUSG00000005470	Asf1b	0.216695	-0.000160868	0.0468465	0.964417	NA	0.238663	-0.000164565	0.0391395	0.656554	NA	0.180677	-0.000208847	0.0680406	0.932279	NA	0.275085	-0.000268898	0.0535679	0.650189	NA
ENSMUSG00000005474	Myl10	522.988	0.0117839	0.0482559	0.155119	0.684262	352.695	0.00719598	0.0395966	0.259047	0.925617	537.487	0.00275769	0.0652931	0.883482	0.998974	343.401	-0.00186624	0.0505527	0.923565	0.986658
ENSMUSG00000005481	Ddx39	574.59	0.024724	0.0514424	0.178119	0.703112	390.803	0.00650761	0.0379755	0.576588	0.985951	533.22	0.0129879	0.0621226	0.673772	0.985738	423.124	0.00885169	0.0495866	0.684217	0.951184
ENSMUSG00000005483	Dnajb1	0.198566	0.000162196	0.0468504	0.875084	NA	0.134117	-0.000125061	0.0391419	0.781914	NA	0.207235	0.000673698	0.0680542	0.904508	NA	0.145438	-0.000237848	0.0535762	0.788103	NA
ENSMUSG00000005493	Msh4	154.709	-0.0262044	0.0531793	0.134514	0.672109	117.743	-0.0011841	0.0380728	0.893845	0.998726	141.364	-0.0485578	0.0814603	0.122692	0.651275	128.926	-0.013551	0.0520345	0.457036	0.895805
ENSMUSG00000005501	Usp40	10.5351	0.0080253	0.0476018	0.108344	0.652711	5.33159	-0.00106399	0.0390319	0.653547	0.98911	8.99504	0.0154335	0.0699683	0.111084	0.630708	6.46749	0.000897588	0.0531618	0.972654	0.995105
ENSMUSG00000005503	Evx1	51.2727	-0.0206837	0.0516391	0.108183	0.652711	36.6817	0.00764295	0.0395734	0.283423	0.934931	46.5541	-0.0415134	0.080769	0.101919	0.608229	40.4837	0.0145268	0.054141	0.326483	0.852836
ENSMUSG00000005505	Kbtbd4	531.337	-0.000331254	0.0416694	0.97214	0.993668	420.868	-0.0103752	0.038178	0.447835	0.972821	494.987	-0.0144264	0.0575879	0.653121	0.982403	452.323	-0.0308382	0.0538503	0.24873	0.817072
ENSMUSG00000005506	Celf1	676.106	0.0101517	0.0453661	0.520974	0.870474	472.569	0.0148976	0.0416502	0.169067	0.859835	638.473	-0.00541427	0.0606852	0.846157	0.997907	503.679	0.0169524	0.0507841	0.434838	0.890778
ENSMUSG00000005510	Ndufs3	1878.61	-0.0155087	0.047892	0.278518	0.756136	1370.14	0.00643983	0.0394082	0.292125	0.940147	1779.73	-0.0254446	0.0709344	0.243642	0.818553	1458.32	0.0171888	0.0542611	0.30762	0.846776
ENSMUSG00000005514	Por	249.81	-0.00883283	0.0451311	0.771833	0.945369	153.413	-0.0180061	0.0444852	0.0358594	0.679625	204.324	0.329805	0.184733	0.00250661	0.0978462	188.456	0.0147017	0.0534551	0.356986	0.865871
ENSMUSG00000005533	Igf1r	700.622	-0.00579569	0.0459061	0.596704	0.896463	556.897	0.00282509	0.0386593	0.71034	0.990074	683.469	-0.0235702	0.0696697	0.284502	0.8544	576.907	-0.00592468	0.0516113	0.699147	0.952399
ENSMUSG00000005534	Insr	43.1886	0.00563132	0.0470873	0.239739	0.737834	46.3151	0.00589872	0.039639	0.0968076	0.776175	52.1229	-0.00247264	0.0672883	0.803439	0.995346	39.7107	0.000739763	0.0531523	0.907695	0.985433
ENSMUSG00000005540	Fcer2a	0.506565	-0.000483614	0.0468521	0.628512	NA	1.27412	-0.00044021	0.0391459	NA	NA	0.285486	-6.09761e-05	0.0680355	0.908839	NA	1.23826	-0.000278973	0.0535772	NA	NA
ENSMUSG00000005547	Cyp2a5	2.08021	-0.00347331	0.0469352	0.266264	0.749495	2.85222	-0.00288587	0.039226	0.180529	0.869732	2.67245	-0.0163647	0.0706817	0.0162278	0.253858	2.69781	-0.0124901	0.055565	0.00526363	0.262153
ENSMUSG00000005553	Atp4a	1637.96	0.00799628	0.047127	0.329288	0.789198	1367.81	0.000992653	0.0387765	0.853411	0.998726	1663.53	-0.00656248	0.065866	0.701886	0.988871	1360.28	-0.0156005	0.0555003	0.205955	0.786164
ENSMUSG00000005566	Trim28	1324.98	0.0142409	0.0491336	0.124482	0.662542	946.06	0.0101571	0.040494	0.138404	0.829627	1359.12	0.00113129	0.0657886	0.947924	0.999149	924.917	0.00131502	0.0505505	0.921083	0.986658
ENSMUSG00000005575	Ube2m	63.7615	-0.0142963	0.0486927	0.18406	0.704557	50.4845	-0.00760142	0.0397113	0.229223	0.90811	52.9434	0.00647692	0.0631989	0.789791	0.994648	59.1623	0.000683421	0.0523329	0.95395	0.992847
ENSMUSG00000005580	Adcy9	97.9412	0.000418892	0.0460695	0.958436	0.99217	68.8348	-0.000425909	0.0384131	0.937694	0.99923	94.4255	0.00624612	0.0654053	0.747493	0.992203	72.1403	0.00313398	0.0520579	0.805488	0.971765
ENSMUSG00000005583	Mef2c	532.192	0.00144963	0.0432413	0.915627	0.979117	387.602	0.0213493	0.0431709	0.174349	0.864075	500.314	-0.0244271	0.062807	0.435163	0.93303	414.57	0.00964499	0.0468577	0.680109	0.951184
ENSMUSG00000005609	Ctr9	7906.65	0.0100967	0.043175	0.59548	0.895927	5711.62	0.0215631	0.0425586	0.185402	0.872071	7554.12	-0.03283	0.0626177	0.535784	0.963607	6020.92	0.0104332	0.04572	0.675351	0.951184
ENSMUSG00000005610	Eif4g2	727.486	-0.00218521	0.0461717	0.82004	0.958164	533.725	-0.00753104	0.0399007	0.127794	0.819964	627.367	0.0136572	0.067516	0.464039	0.943183	614.707	-0.00561335	0.0531106	0.51637	0.913602
ENSMUSG00000005611	Mrvi1	540.326	-0.012718	0.0436368	0.507602	0.865196	378.959	-0.00261318	0.0364105	0.841692	0.998726	477.74	0.0106811	0.0566318	0.737412	0.991817	428.203	0.0353052	0.0572832	0.219126	0.797136
ENSMUSG00000005615	Pcyt1a	528.332	-0.0145552	0.0478941	0.273798	0.75363	401.998	0.00403305	0.0386506	0.572468	0.985951	492.794	-0.0307044	0.0726076	0.20537	0.782992	431.776	-0.000513043	0.0500954	0.975902	0.995708
ENSMUSG00000005621	Zfp592	1277.01	0.0208176	0.0518419	0.104212	0.648817	915.135	0.0060753	0.039033	0.435626	0.971643	1234.45	0.00654261	0.0645306	0.76654	0.993933	952.233	-0.00640046	0.050829	0.716444	0.954099
ENSMUSG00000005625	Psmd4	2.03349	-0.00189326	0.0467775	0.591981	0.895201	1.36439	0.000829202	0.0391069	0.869381	0.998726	1.7575	-0.00221338	0.0677419	0.754006	NA	1.59364	0.00253179	0.0535233	0.685004	NA
ENSMUSG00000005628	Tmod4	50.0341	-0.0142966	0.0499017	0.00364488	0.261788	46.4811	-0.00365323	0.0391695	0.391416	0.965324	42.823	-0.0160725	0.070356	0.0587874	0.481924	52.8518	-0.00819164	0.0534499	0.423335	0.885581
ENSMUSG00000005640	Insrr	0	NA	NA	NA	NA	1.14521	-4.565e-05	0.0391268	0.740364	0.992447	0.812958	-0.00511955	0.0683291	0.0486643	NA	0.571555	-0.00170806	0.0536182	0.117597	NA
ENSMUSG00000005649	Cabp5	504.17	0.0115708	0.0438282	0.553448	0.882616	396.251	0.00330348	0.0377798	0.940126	0.99923	476.072	-0.00229191	0.0604457	0.933248	0.999149	421.406	-0.01022	0.0461806	0.677358	0.951184
ENSMUSG00000005656	Snx6	55.1199	0.411832	0.609725	0.00545903	0.30611	38.8066	0.00651954	0.0397857	0.0783422	0.748932	67.6092	-0.00549163	0.0672439	0.651888	0.982403	30.5219	-0.00376299	0.0526982	0.709068	0.953609
ENSMUSG00000005667	Mthfd2	387.08	-0.00476818	0.0449086	0.766713	0.944816	328.059	-0.00690829	0.0392585	0.366514	0.960167	358.062	-0.019911	0.0675839	0.38092	0.909717	354.828	-0.0598491	0.102868	0.020513	0.445724
ENSMUSG00000005672	Kit	500.302	-0.00251648	0.0437089	0.874161	0.969996	345.5	0.0050844	0.0354979	0.7546	0.994185	454.566	0.0181919	0.0615587	0.535349	0.963607	382.48	0.0566809	0.0670773	0.0859398	0.649747
ENSMUSG00000005674	Tomm40l	48.7813	-0.00450689	0.0467439	0.470895	0.851849	48.9608	0.00393997	0.0391656	0.387174	0.965244	53.9616	-0.028736	0.0759713	0.0314889	0.362441	45.3473	-0.00601319	0.0531737	0.525209	0.915442
ENSMUSG00000005677	Nr1i3	7.92326	-0.00153297	0.0465496	0.775104	0.946353	13.7971	-0.00296126	0.0392487	NA	NA	8.84555	-0.0195727	0.07135	0.0775455	0.545605	13.5306	-0.00848065	0.0544205	NA	NA
ENSMUSG00000005681	Apoa2	291.399	-0.0297978	0.0537168	0.152723	0.683348	255.702	-0.0129059	0.0392921	0.341835	0.955059	278.888	-0.198216	0.123885	0.00603619	0.148527	268.254	-0.160473	0.110072	0.0070035	0.292135
ENSMUSG00000005682	Pan2	9539.66	-0.00258938	0.03931	0.904023	0.975944	6505.7	0.0408044	0.0675874	0.018991	0.608768	8766.96	-0.0148669	0.0571818	0.658316	0.98365	7125.83	0.146209	0.0887393	0.00811686	0.313923
ENSMUSG00000005683	Cs	439.206	-0.0145935	0.0462207	0.388381	0.815948	307.795	-0.0048806	0.0386786	0.507457	0.980997	387.962	0.00792625	0.0608518	0.777794	0.993964	347.992	0.00621848	0.0513122	0.696685	0.952326
ENSMUSG00000005686	Ampd3	480.429	0.00483652	0.0430771	0.851476	0.965773	383.262	-0.00763657	0.0380496	0.529333	0.983445	446.766	-0.00606838	0.0573145	0.844054	0.997907	412.143	-0.0274433	0.0552082	0.251796	0.819046
ENSMUSG00000005687	Bcas2	1.1055	-0.0024957	0.0469109	0.220925	NA	1.43952	0.00239884	0.0392271	0.157363	0.848642	1.794	-0.0079435	0.0686273	0.0434493	NA	0.944356	0.00165679	0.0535483	0.709738	NA
ENSMUSG00000005696	Sh2d1a	516.121	-0.0327495	0.0570853	0.10827	0.652711	392.457	-0.00351242	0.0382718	0.650559	0.988922	474.721	-0.0430946	0.0781547	0.22246	0.801123	426.775	-0.0161877	0.0513621	0.445176	0.893311
ENSMUSG00000005698	Ctcf	59.1804	0.0221947	0.0529681	0.0725995	0.605874	41.7727	-0.00550753	0.0390154	0.440438	0.972778	56.5899	0.0251713	0.0701259	0.267681	0.841243	43.9649	-0.0233873	0.0586133	0.125172	0.715044
ENSMUSG00000005699	Pard6a	1.79526	0.000901679	0.0467596	0.771608	0.945221	0.945189	0.00116847	0.0391524	0.408445	0.968915	1.74203	0.000737035	0.0678606	0.887141	NA	0.974315	0.00360409	0.0536766	0.327282	NA
ENSMUSG00000005705	Agrp	1.05702	-0.00100331	0.0468629	NA	NA	0.0859251	0.000237688	0.039144	0.950024	NA	0.200332	0.000234683	0.0680508	0.931083	NA	0.737821	0.00084665	0.0535888	0.557681	NA
ENSMUSG00000005716	Pvalb	172.91	0.00424854	0.0453062	0.755511	0.941529	151.094	-0.00833092	0.0395683	0.303311	0.942335	172.172	-0.062557	0.086986	0.0976467	0.599004	153.732	-0.0371462	0.071062	0.0256447	0.471052
ENSMUSG00000005718	Tfap4	313.506	0.02203	0.0519903	0.12768	0.664475	218.695	-0.00123877	0.0383512	0.872401	0.998726	297.045	0.0176666	0.0658438	0.467057	0.944618	232.004	-0.0161705	0.0530264	0.383843	0.872124
ENSMUSG00000005732	Ranbp1	19.2245	-0.00799367	0.047297	0.256226	0.745443	14.3095	0.00178983	0.0390259	0.665605	0.989409	18.3912	-0.0135293	0.0688447	0.27886	0.849329	15.0534	0.00500283	0.0532161	0.5837	0.926546
ENSMUSG00000005763	Cd247	129.186	-0.165548	0.203916	0.00880507	0.371161	98.8729	-0.00492734	0.0382108	0.592298	0.985951	117.383	-0.0336546	0.0714102	0.234961	0.810428	108.331	0.00470915	0.0490036	0.816619	0.972894
ENSMUSG00000005774	Rfx5	1816.85	0.041005	0.0724885	0.021164	0.474116	1219.69	0.0203399	0.04585	0.0488049	0.695888	1773.13	0.0080771	0.0639213	0.708603	0.988871	1253.43	0.0181227	0.0492348	0.455487	0.895393
ENSMUSG00000005779	Psmb4	1.2845	0.000425896	0.046856	NA	NA	0.358777	7.20039e-05	0.039142	0.803732	0.998573	1.64788	0.000374367	0.0680541	0.867709	NA	0.0628227	-0.000630448	0.053583	0.717436	NA
ENSMUSG00000005800	Mmp8	258.157	0.0270055	0.0550328	0.0942161	0.639477	200.709	0.204617	0.19271	0.00512474	0.507127	264.493	-0.0199049	0.0660436	0.449697	0.937939	197.623	0.00292313	0.0470669	0.901782	0.984636
ENSMUSG00000005802	Slc30a4	5614.63	0.0560674	0.10485	0.0115667	0.405682	3474.26	0.0232624	0.0485339	0.0235117	0.645421	5387.08	0.0128857	0.0657967	0.510618	0.95729	3647.03	0.0525738	0.0779171	0.065651	0.612258
ENSMUSG00000005803	Sqor	298.268	-0.00706035	0.0443307	0.656571	0.917144	200.77	0.0109024	0.0395067	0.309489	0.945133	275.14	0.014564	0.0591875	0.641316	0.980323	219.465	0.0522761	0.0803474	0.056638	0.598394
ENSMUSG00000005804	Bloc1s6	448.568	0.00246375	0.0418155	0.891295	0.972731	325.103	-0.0048024	0.0373852	0.678496	0.990074	410.865	0.00650514	0.0581862	0.828115	0.997907	355.887	-0.0070119	0.0466809	0.764594	0.965173
ENSMUSG00000005813	Metap1	1083.64	-0.0108183	0.0417792	0.603893	0.899749	776.413	0.0110107	0.0379396	0.406334	0.968915	994.28	-0.0155714	0.0592376	0.613607	0.976828	849.728	0.027536	0.0462145	0.326966	0.853412
ENSMUSG00000005823	Gpr108	2.49798	0.00212462	0.0468033	0.518945	0.870107	1.5556	-0.000463718	0.0390852	0.657026	0.98911	2.32812	0.00407212	0.0678681	0.564382	0.968046	1.68464	-9.60184e-05	0.053403	0.83028	NA
ENSMUSG00000005824	Tnfsf14	472.221	-0.0121852	0.045871	0.449899	0.843786	359.802	-0.00359855	0.0382874	0.651029	0.988922	433.269	-0.0154401	0.0640012	0.552674	0.966245	392.1	-0.0105478	0.0505877	0.588518	0.927069
ENSMUSG00000005836	Gata6	368.115	0.00072729	0.0444785	0.960639	0.992431	293.62	-0.000975831	0.0381349	0.912239	0.99923	351.872	-0.0233745	0.0649426	0.419934	0.927911	308.987	-0.014826	0.0535923	0.36737	0.868232
ENSMUSG00000005846	Rsl1d1	0.0392854	0.000227129	0.0468531	0.917036	NA	0.0320648	-0.000144146	0.0391433	0.827106	NA	0.0378886	0.000524839	0.0680591	0.98162	NA	0.0336409	-0.000363718	0.0535804	0.777464	NA
ENSMUSG00000005864	Cnga2	849.324	-0.0543733	0.0990297	0.0107201	0.397476	658.725	-0.00421768	0.0383096	0.637564	0.987017	757.366	-0.133843	0.128423	0.021355	0.294161	733.178	0.00341794	0.050849	0.846109	0.978162
ENSMUSG00000005871	Apc	778.693	0.0853582	0.208068	0.012847	0.419031	515.042	0.00190789	0.0381767	0.821647	0.998573	729.868	0.0413206	0.0789776	0.128583	0.664214	554.582	0.000859515	0.0486052	0.969593	0.994707
ENSMUSG00000005873	Reep5	2226.46	0.00405358	0.0464222	0.612974	0.902566	1739.88	0.00336427	0.0391468	0.360321	0.960093	2316.48	-0.0108967	0.0677568	0.436377	0.933507	1693.4	-0.00170234	0.0528117	0.86618	0.980906
ENSMUSG00000005881	Ergic3	424.984	-0.00634566	0.0455885	0.603507	0.8996	296.921	0.00218894	0.0381282	0.821692	0.998573	391.309	0.00319456	0.0638175	0.865179	0.998149	324.32	0.0197806	0.0540584	0.317957	0.850304
ENSMUSG00000005882	Uqcc1	0.0774877	1.23711e-05	0.0468509	0.996564	NA	0.638485	0.000248614	0.0391366	0.674526	0.990074	0.216568	-0.00114366	0.0680653	0.774187	NA	0.365589	-0.00139441	0.0535959	0.202741	NA
ENSMUSG00000005883	Spo11	432.471	-0.0136964	0.0482208	0.213324	0.722996	356.013	-0.00262346	0.0386608	0.710425	0.990074	395.459	-0.0157482	0.0667932	0.45637	0.940876	388.299	0.000936573	0.051124	0.975614	0.995708
ENSMUSG00000005886	Ncoa2	0	NA	NA	NA	NA	0	NA	NA	NA	NA	0	NA	NA	NA	NA	0	NA	NA	NA	NA
ENSMUSG00000005891	Prl4a1	0.0504929	0.000281556	0.0468533	0.89581	NA	0	NA	NA	NA	NA	0.0487865	0.000417708	0.0680593	0.98162	NA	0	NA	NA	NA	NA
ENSMUSG00000005892	Trh	177.321	-0.0077713	0.0471802	0.288228	0.760018	133.13	-0.004737	0.0392531	0.321949	0.948634	148.39	-0.000944842	0.0659659	0.953563	0.999149	156.948	-0.00115591	0.0526016	0.905025	0.984736
ENSMUSG00000005893	Nr2c2	120.48	-0.0250626	0.0511691	0.183543	0.704399	91.5712	-0.00723517	0.0384063	0.50672	0.980997	110.07	-0.0291424	0.0665322	0.335573	0.892919	100.176	-0.0147228	0.0493838	0.504859	0.909437
ENSMUSG00000005897	Nr2c1	176.432	-0.0167363	0.0476715	0.303591	0.770513	156.502	-0.0161349	0.0428718	0.0862112	0.763228	162.207	-0.0190435	0.0653831	0.462015	0.942692	168.982	-0.0679193	0.111141	0.0262096	0.472399
ENSMUSG00000005899	Smpd4	89.0956	-0.00423664	0.0459206	0.680617	0.921399	71.4985	-0.00199716	0.0384128	0.792295	0.998573	84.2011	-0.0102488	0.0656767	0.601397	0.973641	75.6276	-0.00914287	0.0524205	0.532711	0.916017
ENSMUSG00000005907	Pex1	0.933928	-0.00200773	0.0468922	0.27072	NA	0.811045	0.000740509	0.039139	0.89058	0.998726	0.807249	-0.00407764	0.0681677	0.332456	NA	0.912045	0.00161999	0.0535722	0.742681	NA
ENSMUSG00000005917	Otx1	436.713	-0.0089771	0.041947	0.642342	0.912717	316.755	0.00290646	0.0371849	0.823046	0.998573	400.994	-0.00171601	0.0595325	0.949825	0.999149	346.369	0.0282312	0.051008	0.295582	0.838964
ENSMUSG00000005936	Kctd20	35.6629	0.00815599	0.0468135	0.397506	0.820419	27.296	0.00862886	0.0400324	0.174606	0.864075	37.0523	-0.0183163	0.0681635	0.357787	0.90262	26.4286	-0.00234979	0.0521226	0.834952	0.9744
ENSMUSG00000005947	Itgae	410.061	-0.0195057	0.0499678	0.17581	0.70107	301.425	-0.00530589	0.0388271	0.501272	0.979685	372.928	-0.0113189	0.0652714	0.603332	0.974039	332.69	-0.00799719	0.049622	0.678096	0.951184
ENSMUSG00000005949	Ctns	16.9823	0.00250845	0.0466098	0.659632	0.917843	6.5427	0.000730371	0.0389228	0.919571	0.99923	12.3576	0.0257985	0.0744675	0.0290259	0.346463	9.84308	0.0250346	0.0617353	0.0126829	0.386204
ENSMUSG00000005950	P2rx5	169.971	-0.00684141	0.04647	0.487088	0.858774	120.544	5.47279e-06	0.0387147	0.996854	0.999686	159.076	-0.00473189	0.0664783	0.764765	0.993933	129.879	0.00485279	0.0506855	0.778319	0.967248
ENSMUSG00000005951	Shpk	14.6488	-0.0131904	0.0488012	0.121381	0.662542	10.0561	0.000415356	0.0389028	0.97853	0.99923	12.6652	-0.00776835	0.0669957	0.5997	0.973641	11.6583	0.0094923	0.053703	0.398423	0.876532
ENSMUSG00000005952	Trpv1	310.252	-0.00307073	0.0454769	0.79814	0.95061	255.613	-0.0107758	0.0404139	0.191944	0.878819	285.984	-0.0146092	0.0663255	0.493737	0.956082	278.018	-0.0320856	0.0645438	0.0714098	0.620208
ENSMUSG00000005958	Ephb3	498.297	-0.00535935	0.0444276	0.726068	0.93444	340.854	0.0225803	0.0478629	0.0265214	0.66567	464.119	-0.0318737	0.0718172	0.227789	0.806324	368.295	0.0439367	0.0734693	0.0620789	0.606521
ENSMUSG00000005968	Tuft1	131.885	0.00265594	0.0456047	0.813746	0.955665	77.1608	-0.00296441	0.0387844	0.638524	0.987251	105.342	0.0454006	0.0877773	0.0349476	0.381243	97.2985	0.0324374	0.0658511	0.0446044	0.575149
ENSMUSG00000005973	Rcn1	8.19769	-0.00558053	0.0471758	0.15785	0.684426	7.92517	0.00297533	0.0392569	0.165078	0.856743	9.97688	-0.00705924	0.0682921	0.239304	0.813663	6.58232	0.0078661	0.0541845	0.156244	0.751314
ENSMUSG00000005980	Dnase1	821.197	0.0170769	0.0469996	0.325078	0.786111	606.696	-0.00484833	0.0376784	0.661622	0.989177	776.518	0.0105196	0.0608866	0.713253	0.988918	644.695	-0.0355356	0.0605888	0.162971	0.753712
ENSMUSG00000005981	Trap1	877.506	-0.00855757	0.0442233	0.624145	0.906899	612.304	-0.0028644	0.0376115	0.78553	0.998573	785.377	0.00377798	0.0621087	0.886479	0.998974	685.365	0.0190056	0.0494974	0.418607	0.883342
ENSMUSG00000005982	Naa60	57.245	0.00155769	0.0458283	0.872067	0.969881	36.6453	0.00273601	0.0386697	0.683484	0.990074	51.6859	0.00396266	0.0640776	0.859514	0.997907	41.0322	0.00365146	0.0521904	0.664756	0.948643
ENSMUSG00000005983	1700037C18Rik	16.4172	0.00724533	0.046737	0.419572	0.829858	10.673	-0.00402022	0.0392242	0.305091	0.943249	14.113	0.0197877	0.0706006	0.177295	0.748234	12.4466	-0.00295952	0.0527305	0.737331	0.958054
ENSMUSG00000005986	Ankrd13d	0	NA	NA	NA	NA	0	NA	NA	NA	NA	0	NA	NA	NA	NA	0	NA	NA	NA	NA
ENSMUSG00000005994	Tyrp1	1072.35	0.00875022	0.045673	0.53341	0.874954	821.153	0.000388811	0.038023	0.964215	0.99923	994.696	-0.0199679	0.0608077	0.520837	0.960333	887.242	-0.0163334	0.0539426	0.337233	0.857215
ENSMUSG00000006005	Tpr	0	NA	NA	NA	NA	0.0970753	6.74102e-05	0.0391423	0.930389	NA	0.0706884	-0.000539447	0.0680609	0.866855	NA	0.0333212	-0.000318004	0.0535805	0.775307	NA
ENSMUSG00000006007	Pdc	246.452	-0.0169328	0.049655	0.149037	0.68244	198.014	-0.00280045	0.0383341	0.735279	0.991619	228.244	-0.153036	0.216353	0.0157406	0.251546	214.818	-0.0180282	0.0549825	0.271806	0.825358
ENSMUSG00000006010	Odr4	12.4262	0.00050563	0.0466797	0.905472	0.976121	8.59153	-0.000848457	0.0390799	0.664864	0.989409	11.5505	0.00329012	0.0677517	0.660252	0.983995	9.34955	0.000500832	0.0533248	0.988875	0.997453
ENSMUSG00000006014	Prg4	181.503	-0.00776235	0.0437961	0.652108	0.915182	134.683	-0.0090626	0.0391433	0.378704	0.964645	161.702	-0.00473316	0.0585632	0.878085	0.998974	150.909	-0.0159956	0.0520945	0.425081	0.886364
ENSMUSG00000006019	Dhx34	163.423	-0.0138085	0.04691	0.358867	0.805889	115.958	0.000199946	0.0370406	0.988372	0.999686	144.885	-0.00470777	0.0605141	0.865987	0.998192	130.544	0.0219986	0.052779	0.331584	0.855613
ENSMUSG00000006021	Kptn	1387.46	-0.00452395	0.0414346	0.810312	0.95359	1021.01	-0.00512505	0.0367533	0.69993	0.990074	1303.15	0.000189718	0.0554591	0.969336	0.999149	1091.87	0.00141775	0.0454297	0.965301	0.994349
ENSMUSG00000006024	Napa	832.189	0.00703068	0.043529	0.736642	0.937798	541.936	0.0208519	0.0443342	0.127986	0.820476	763.92	0.0216564	0.0626604	0.475058	0.948652	596.468	0.127097	0.12416	0.014925	0.407317
ENSMUSG00000006050	Sra1	2.10227	0.00159388	0.046771	0.628065	0.908744	0.984925	0.000250559	0.0391166	0.808367	0.998573	1.73674	0.00472725	0.0679839	0.472155	NA	1.24529	0.00227745	0.0535465	0.737348	NA
ENSMUSG00000006056	Calcoco2	2689.11	0.0143277	0.0475616	0.313994	0.779274	1792.41	0.0273446	0.0497487	0.0805083	0.75371	2495.75	0.0154176	0.063567	0.553623	0.966245	1944	0.066071	0.0762476	0.0607848	0.605021
ENSMUSG00000006057	Atp5g1	751.694	0.0156112	0.0484102	0.246553	0.740345	519.345	0.0145373	0.0422011	0.0916864	0.766543	742.362	-0.00399396	0.0641673	0.852756	0.997907	530.101	0.0209326	0.0533818	0.332134	0.855613
ENSMUSG00000006058	Snf8	576.38	0.0160498	0.050011	0.0847505	0.627052	415.51	0.0084125	0.040083	0.137948	0.829627	589.34	-0.0022126	0.0660364	0.889492	0.99909	407.417	-0.00141069	0.0517505	0.914266	0.985679
ENSMUSG00000006095	Tbcb	382.861	-0.00842622	0.0430259	0.650566	0.914668	309.194	0.000811436	0.0375047	0.938283	0.99923	364.121	-0.0549743	0.0847701	0.107896	0.622232	327.813	-0.0359866	0.059188	0.171417	0.761322
ENSMUSG00000006127	Inpp5k	230.187	-0.00583032	0.0459776	0.600421	0.898111	168.888	-0.00125998	0.0387319	0.821538	0.998573	212.444	-0.00457604	0.0655251	0.826917	0.997907	183.524	-0.00171614	0.0514863	0.893082	0.982867
ENSMUSG00000006134	Crkl	1.76157	0.00148166	0.0467857	0.610372	0.902084	0.979513	-0.00109495	0.0391309	0.305545	0.943249	1.43459	0.00668309	0.0682583	0.292853	NA	1.23812	0.000274738	0.0534452	0.85035	NA
ENSMUSG00000006143	Upk3bl	77.9618	-0.00543076	0.0461023	0.59876	0.897432	93.0928	0.00230045	0.0387223	0.738732	0.992447	84.5995	-0.0297888	0.07516	0.0968394	0.596362	88.7835	-0.0173071	0.0550004	0.255727	0.821669
ENSMUSG00000006154	Eps8l1	1986.62	-0.0211235	0.0511666	0.142719	0.67985	1361.76	-0.00139581	0.0383484	0.853728	0.998726	1710.83	-0.000738302	0.063261	0.973216	0.999149	1578.98	0.0304958	0.0596307	0.186043	0.77304
ENSMUSG00000006169	Clint1	6.42868	0.00660679	0.0473511	0.128344	0.664951	7.05537	0.00352923	0.0392507	0.326362	0.948634	8.41864	-0.00859167	0.0683658	0.286316	0.856279	5.43357	-0.0106087	0.0547075	0.093571	0.661673
ENSMUSG00000006179	Prss16	87.224	-0.00208279	0.0450313	0.866343	0.968062	64.0093	-0.00817618	0.0393443	0.347257	0.957895	80.9497	0.000182133	0.0639055	0.99863	0.999682	69.1817	-0.0115124	0.0516238	0.523643	0.915364
ENSMUSG00000006191	Cdkal1	0.0504929	0.000281556	0.0468533	0.89581	NA	0	NA	NA	NA	NA	0.0487865	0.000417708	0.0680593	0.98162	NA	0	NA	NA	NA	NA
ENSMUSG00000006200	Rhox6	0.0375338	0.000261917	0.0468531	0.89581	NA	0.0270058	-0.000180481	0.0391433	0.811143	NA	0.0362811	0.000380915	0.0680589	0.98162	NA	0.0281379	-0.00030574	0.0535804	0.781459	NA
ENSMUSG00000006204	Cdcp3	533.526	-0.00705323	0.0462213	0.50682	0.864861	323.295	-0.0186645	0.0448601	0.0388301	0.683546	429.59	0.0484441	0.0886219	0.0523003	0.457284	402.344	0.00769802	0.0518476	0.600212	0.931471
ENSMUSG00000006205	Htra1	223.841	0.0301158	0.0565634	0.0998778	0.645073	168.361	0.00311662	0.0379601	0.75326	0.994185	216.097	-0.00241399	0.0608072	0.928738	0.999149	175.58	-0.02485	0.056073	0.241252	0.811985
ENSMUSG00000006215	Zbtb17	0.869405	-0.00104562	0.0468524	0.426877	NA	1.24549	0.000852298	0.0391316	0.76291	0.996395	1.14012	-0.00557049	0.0682661	0.180749	NA	1.11587	0.000431265	0.0535461	0.987651	NA
ENSMUSG00000006216	Clcnkb	2.3314	-0.000728075	0.046764	0.816389	0.956741	1.59252	-0.00174499	0.0391396	0.386616	0.965244	1.91943	0.0024147	0.0678193	0.70175	NA	1.91273	-0.00102054	0.0534312	0.646698	NA
ENSMUSG00000006218	Fam131c	1425.04	-0.0199075	0.0508684	0.10507	0.648817	1018.26	-0.00488755	0.0385408	0.575066	0.985951	1247.78	-0.0108832	0.0649536	0.700307	0.988871	1156.82	0.0164948	0.0515964	0.41593	0.881865
ENSMUSG00000006219	Fblim1	585.733	0.00465418	0.0466801	0.501561	0.862405	286.714	-0.00164187	0.0388208	0.764174	0.996629	473.431	0.0206576	0.0715905	0.0814341	0.557334	367.914	0.0245007	0.0604342	0.054144	0.592482
ENSMUSG00000006221	Hspb7	7.19422	0.0085039	0.0477112	0.0949433	0.639477	4.1646	0.00334658	0.0392201	0.364226	0.960167	7.2437	0.0120648	0.0687433	0.26034	0.833823	4.06717	0.00341162	0.0533677	0.657617	0.947201
ENSMUSG00000006235	Epor	11.6835	-0.00534147	0.0468611	0.396382	0.819527	9.05031	-0.00136629	0.0388944	0.711293	0.99027	10.4679	-0.0119098	0.067913	0.41215	0.925354	10.1358	-0.00369937	0.0531389	0.615425	0.935499
ENSMUSG00000006241	Ccdc159	786.403	-0.00970702	0.0441453	0.565031	0.88488	594.349	0.00224047	0.0375203	0.846457	0.998726	739.106	-0.036373	0.0671625	0.320096	0.88018	634.867	-0.0101788	0.0472256	0.664304	0.948393
ENSMUSG00000006262	Mob1b	0.0493765	-0.000219191	0.0468532	0.95756	NA	0	NA	NA	NA	NA	0	NA	NA	NA	NA	0.0364165	0.000325531	0.05358	0.908062	NA
ENSMUSG00000006269	Atp6v1b1	0	NA	NA	NA	NA	0.0274794	0.000181426	0.0391433	0.965915	NA	0.0369457	-0.000487343	0.0680599	0.866855	NA	0	NA	NA	NA	NA
ENSMUSG00000006270	Vax1	1155.47	0.0211777	0.0512977	0.145359	0.680466	846.057	0.00359572	0.0383876	0.593763	0.985951	1118.07	0.00265884	0.0633196	0.88171	0.998974	880.828	-0.00983444	0.0508181	0.593252	0.928666
ENSMUSG00000006273	Atp6v1b2	450.548	-0.0360629	0.048462	0.171046	0.693838	334.824	-0.00575756	0.0361877	0.701034	0.990074	413.267	-0.0559694	0.059356	0.152326	0.708096	365.529	-0.0192612	0.0463918	0.463747	0.89648
ENSMUSG00000006276	Eps15l1	1197.87	0.00188794	0.0460298	0.836749	0.962104	931.133	0.00636855	0.0394024	0.305912	0.943424	1180.1	-0.0210643	0.0697395	0.273986	0.845284	954.655	-0.00166193	0.052166	0.888939	0.982562
ENSMUSG00000006281	Tep1	265.05	-0.0392972	0.0581579	0.098392	0.644188	185.345	-0.00289009	0.0373064	0.802259	0.998573	238.586	-0.0226061	0.0618511	0.46587	0.944247	206.488	0.00636302	0.0461375	0.672281	0.950835
ENSMUSG00000006288	Ttc5	378.51	-0.0153672	0.0453902	0.409834	0.8253	273.009	-0.0086949	0.0382878	0.477313	0.978303	334.941	0.020607	0.0573112	0.535239	0.963607	307.718	0.00650589	0.0490571	0.736782	0.958054
ENSMUSG00000006289	Osgep	1775.05	0.0166439	0.0491411	0.18819	0.707939	1365.66	0.0101885	0.04037	0.174056	0.864075	1845.88	-0.0105925	0.0658488	0.570528	0.969137	1330.11	-0.00717107	0.0504908	0.695374	0.952278
ENSMUSG00000006299	Aamp	3559.73	0.0269729	0.0535913	0.122178	0.662542	2517.98	0.0286372	0.0550447	0.00628675	0.526529	3535.95	-0.0125463	0.0656853	0.559532	0.966901	2551.71	0.0501079	0.0732716	0.092069	0.658987
ENSMUSG00000006301	Tmbim1	3524.6	-0.0125043	0.0420089	0.56277	0.88429	2283.24	-0.00109643	0.0375546	0.93387	0.99923	3027.87	0.0430856	0.0721668	0.207913	0.786721	2663.42	0.0935888	0.105576	0.028673	0.488877
ENSMUSG00000006304	Arpc2	537.086	-0.00750177	0.0439962	0.656141	0.917144	521.771	-0.00125746	0.0380967	0.87618	0.998726	513.468	-0.143766	0.142095	0.0182363	0.27056	554.594	-0.033435	0.0645657	0.0874338	0.653012
ENSMUSG00000006307	Kmt2b	21.0025	-0.00231195	0.0464475	0.72171	0.933173	18.7378	0.00178095	0.0388074	0.765905	0.996858	22.5815	-0.0384245	0.0822284	0.0315631	0.362441	18.0389	-0.0126634	0.0549186	0.161342	0.753313
ENSMUSG00000006310	Zbtb32	0	NA	NA	NA	NA	0.0270058	-0.000180481	0.0391433	0.811143	NA	0	NA	NA	NA	NA	0.0281379	-0.00030574	0.0535804	0.781459	NA
ENSMUSG00000006311	Etv2	155.282	-0.0101494	0.0477378	0.201043	0.716371	101.606	-0.00332952	0.0387145	0.624879	0.985951	124.559	0.00270786	0.065714	0.877151	0.998974	125.002	0.020976	0.0575804	0.138968	0.729708
ENSMUSG00000006313	Upk1a	420.882	0.0417764	0.0732222	0.0237078	0.489707	311.086	0.00626448	0.0386429	0.512132	0.981169	419.25	0.0157987	0.0638151	0.549347	0.966245	315.171	-0.0301281	0.057319	0.216131	0.794952
ENSMUSG00000006315	Tmem147	11209.6	0.026532	0.0540882	0.119625	0.662542	8786.87	0.00383792	0.0381733	0.688021	0.990074	11162.1	-0.00660852	0.0598665	0.818025	0.996658	8912.91	-0.033193	0.0629343	0.266086	0.82531
ENSMUSG00000006333	Rps9	135.836	0.00619026	0.0458441	0.601875	0.89894	100.073	0.00231647	0.0384115	0.771799	0.997471	130.221	-0.0113755	0.0651233	0.601762	0.973718	105.374	-0.0174874	0.0539862	0.325824	0.852706
ENSMUSG00000006335	Tfpt	200.839	-0.0029727	0.0454339	0.797312	0.950446	137.515	-0.0104717	0.040686	0.108867	0.791944	164.875	0.0470672	0.0853367	0.0774085	0.544859	165.379	-0.00243647	0.0521572	0.84163	0.976765
ENSMUSG00000006342	Susd2	67.0597	0.323994	0.269091	0.00411117	0.269393	47.6469	0.00417625	0.0392995	0.248024	0.920524	75.7756	0.0145672	0.0687888	0.294498	0.863161	42.2159	0.0129848	0.0546957	0.256576	0.82306
ENSMUSG00000006344	Ggt5	87.4161	-0.00139326	0.0467918	0.606261	0.900048	32.527	0.00660821	0.0398361	0.0505711	0.701638	47.9588	0.00313195	0.0674196	0.745752	0.992037	64.1506	0.00841483	0.0544461	0.014977	0.408095
ENSMUSG00000006345	Ggt1	511.931	-0.000662953	0.0452848	0.972951	0.993688	275.462	-0.0108909	0.0404615	0.188518	0.875722	392.344	0.399093	0.213607	0.00188666	0.0863194	361.216	0.0337487	0.0667705	0.0471877	0.580869
ENSMUSG00000006356	Crip2	6170.97	-0.00792924	0.0466932	0.420787	0.830134	4373.63	0.00237403	0.0387694	0.697973	0.990074	5584.39	-0.0047216	0.0656613	0.6566	0.98309	4860.15	0.0100171	0.0534726	0.339797	0.858222
ENSMUSG00000006360	Crip1	187.742	-0.0124666	0.0480222	0.214152	0.723376	180.993	0.00363166	0.0385321	0.644682	0.987957	190.79	-0.0579394	0.0992181	0.0397732	0.405277	180.23	-0.0111243	0.0529285	0.449129	0.894073
ENSMUSG00000006362	Cbfa2t3	1558.35	0.00637833	0.045504	0.616898	0.904222	831.106	-0.00900342	0.0398431	0.251148	0.920922	1231.58	0.429179	0.216139	0.00145375	0.0766832	1071.08	0.0287338	0.061412	0.104278	0.678168
ENSMUSG00000006369	Fbln1	843.373	-0.0084923	0.0422878	0.667124	0.917843	599.673	0.000869519	0.0368983	0.962123	0.99923	782.735	-0.00803509	0.0544455	0.806987	0.995346	649.666	0.0073632	0.0466196	0.769483	0.965173
ENSMUSG00000006373	Pgrmc1	131.882	-0.000325624	0.0457516	0.966969	0.993235	68.2448	-0.00305689	0.0388242	0.621341	0.985951	106.055	0.0654029	0.113273	0.0212585	0.293361	87.2211	0.0290991	0.0629523	0.0634847	0.606543
ENSMUSG00000006378	Gcat	71.3072	-0.0104987	0.047528	0.263039	0.747988	47.8872	-0.0108885	0.0408028	0.106119	0.790065	54.2722	0.0292632	0.0736408	0.155281	0.715049	61.2491	0.0117706	0.0536801	0.367712	0.868232
ENSMUSG00000006386	Tek	0.0750677	0.000322887	0.0468539	0.811591	NA	0.216998	-0.00022093	0.0391419	0.678472	NA	0.167873	-0.000316401	0.0680563	0.914198	NA	0.15108	-0.000757668	0.0535863	0.56313	NA
ENSMUSG00000006389	Mpl	1076.82	0.00543745	0.0453727	0.671725	0.919039	731.914	0.00804597	0.0386791	0.457862	0.975002	987.759	0.0055808	0.0621299	0.812491	0.995593	802.563	0.0217787	0.0524228	0.342616	0.859079
ENSMUSG00000006390	Elovl1	405.847	0.0220172	0.0486691	0.270478	0.751958	274.152	0.00661353	0.0373194	0.604908	0.985951	375.755	0.0250278	0.0602249	0.448431	0.937628	298.115	0.0078016	0.0454663	0.749194	0.961558
ENSMUSG00000006392	Med8	224.579	0.000320824	0.0450997	0.980747	0.995614	182.172	-0.000229858	0.0383288	0.965892	0.99923	209.631	-0.00433777	0.0634693	0.854326	0.997907	195.855	-0.00308109	0.0515397	0.82762	0.974134
ENSMUSG00000006395	Hyi	175.785	0.0118571	0.0486039	0.0805611	0.623201	128.403	0.00215731	0.0390277	0.577298	0.985951	189.375	0.000427991	0.0666445	0.970612	0.999149	119.091	-0.00797519	0.0537988	0.334909	0.856242
ENSMUSG00000006398	Cdc20	14.1265	0.0144368	0.0498227	0.0206633	0.469711	6.47855	0.00313912	0.039234	0.323976	0.948634	13.2935	0.0131719	0.0692903	0.165238	0.732608	7.01379	0.00732406	0.0538708	0.348127	0.862893
ENSMUSG00000006403	Adamts4	55.1629	0.0124381	0.0474895	0.308839	0.775964	41.065	-0.00454575	0.0391599	0.38667	0.965244	52.3745	0.00725233	0.0664257	0.660052	0.983995	43.5903	-0.0201503	0.0569148	0.166777	0.755899
ENSMUSG00000006411	Nectin4	366.558	0.0188211	0.0486207	0.260006	0.746279	259.972	1.18604e-05	0.0379719	0.999987	0.999987	343.479	0.00312307	0.0598492	0.913614	0.999149	279.246	-0.0157522	0.0527403	0.402152	0.877802
ENSMUSG00000006412	Pfdn2	944.459	0.0334205	0.0540229	0.201181	0.716431	702.555	0.00684312	0.0375933	0.671787	0.989946	908.417	-0.00717688	0.0574193	0.831224	0.997907	735.721	-0.0220821	0.0503817	0.37707	0.871955
ENSMUSG00000006418	Rnf114	286.388	0.000174954	0.0436922	0.994366	0.998255	215.856	-0.00644128	0.0386699	0.482085	0.978425	264.417	0.00953554	0.0617347	0.718367	0.989034	234.045	-0.00805782	0.0492259	0.696346	0.952326
ENSMUSG00000006423	C330007P06Rik	109.735	0.0108893	0.0473777	0.314337	0.779274	69.7524	-0.0116032	0.0409749	0.119819	0.808168	94.3998	0.0560028	0.0980351	0.0361074	0.388127	81.5786	-0.00502395	0.0519659	0.713761	0.954099
ENSMUSG00000006435	Neurl1a	245.335	0.0100914	0.0474501	0.287183	0.759525	187.271	-0.000775087	0.0386626	0.908062	0.99923	235.809	0.0102201	0.0655144	0.622169	0.978575	196.049	-0.0115951	0.052858	0.452027	0.894073
ENSMUSG00000006442	Srm	321.707	0.00660987	0.0467284	0.443717	0.842101	199.909	0.00809879	0.0400537	0.116107	0.805928	306.217	-0.00168653	0.0664338	0.9088	0.999149	211.905	0.0162974	0.0559039	0.158049	0.751314
ENSMUSG00000006445	Epha2	537.22	0.0240092	0.0547118	0.0438575	0.549141	428.975	0.0136442	0.0419423	0.0754847	0.740782	592.369	-0.0149768	0.0671038	0.448489	0.937634	391.335	-0.0258251	0.0579615	0.192102	0.776412
ENSMUSG00000006456	Rbm14	6.72893	-0.00748658	0.0475815	0.0583238	0.582853	4.10863	0.00301242	0.0392206	0.340764	0.954143	5.46234	-0.01245	0.0691831	0.150024	0.702826	5.12068	0.00722669	0.0540663	0.19736	0.778943
ENSMUSG00000006457	Actn3	0.481484	-0.000696775	0.0468348	0.68594	NA	0.55331	0.000885841	0.0391454	0.653083	0.988974	0.702065	-0.00430906	0.0681685	0.244942	NA	0.407932	-2.12268e-05	0.0535533	0.742757	NA
ENSMUSG00000006462	A530013C23Rik	147.272	-0.00775557	0.0445707	0.623327	0.906694	106.415	-0.00770455	0.0377357	0.545448	0.984507	129.2	0.0109481	0.0600299	0.710178	0.988871	120.703	0.00640879	0.0481034	0.783507	0.967837
ENSMUSG00000006463	Zdhhc24	41.8801	-0.0265626	0.0564961	0.0381517	0.531378	29.845	-0.00706144	0.0396802	0.195979	0.881399	34.5185	-0.00329434	0.0653317	0.858997	0.997907	35.6255	0.000260784	0.0518333	0.989096	0.997453
ENSMUSG00000006464	Bbs1	0.0392854	0.000227129	0.0468531	0.917036	NA	0.0274794	0.000181426	0.0391433	0.965915	NA	0.0748342	8.3745e-05	0.0680535	0.942349	NA	0	NA	NA	NA	NA
ENSMUSG00000006469	Slc34a3	124.614	-0.0145716	0.0476732	0.299763	0.767271	98.731	-0.00364081	0.0386818	0.613477	0.985951	112.552	-0.0361197	0.0743748	0.179421	0.749958	109.203	-0.0151666	0.0542293	0.313982	0.849363
ENSMUSG00000006471	Ndor1	455.568	-0.0274566	0.0531564	0.148148	0.681878	357.128	0.00818013	0.0384828	0.512535	0.981169	421.774	-0.0515447	0.0834823	0.112358	0.63221	386.38	0.0100395	0.0474712	0.669052	0.950416
ENSMUSG00000006476	Nsmf	0	NA	NA	NA	NA	0	NA	NA	NA	NA	0	NA	NA	NA	NA	0	NA	NA	NA	NA
ENSMUSG00000006488	Prl7a1	0	NA	NA	NA	NA	0	NA	NA	NA	NA	0	NA	NA	NA	NA	0	NA	NA	NA	NA
ENSMUSG00000006490	Prl8a9	673.49	0.000191134	0.0448431	0.985857	0.996719	513.559	-0.00312206	0.0384137	0.832607	0.998616	650.099	-0.00342188	0.0639189	0.864808	0.998148	535.457	-0.0111309	0.0503514	0.580035	0.925613
ENSMUSG00000006494	Pdk1	2479.77	0.0107204	0.0459377	0.464905	0.849765	1942.85	-0.0013633	0.0375728	0.912477	0.99923	2386.87	-0.0205699	0.0636714	0.458346	0.941162	2037.28	-0.0443948	0.0698247	0.0944336	0.663865
ENSMUSG00000006498	Ptbp1	611.518	-0.00685309	0.0468713	0.394331	0.818673	389.068	-0.000566478	0.0387481	0.918429	0.99923	508.36	0.00259313	0.0659023	0.881517	0.998974	468.569	0.0116435	0.0538332	0.341899	0.858843
ENSMUSG00000006517	Mvd	1077.42	0.012969	0.0484967	0.178676	0.703433	759.663	0.00903245	0.0402725	0.118465	0.808168	1123.93	-0.00312122	0.0660003	0.893332	0.999149	731.352	0.00567803	0.0521925	0.648135	0.946031
ENSMUSG00000006519	Cyba	6.60147	0.00338122	0.0468048	0.444955	0.842536	5.04839	-0.00186546	0.0391411	0.364603	0.960167	6.20961	0.00538521	0.0675924	0.59213	0.972982	5.39973	-0.00337814	0.0535669	0.361896	0.868116
ENSMUSG00000006522	Itih3	234.143	0.0394263	0.0657101	0.0570244	0.576848	160.293	0.0061909	0.0384127	0.546243	0.984663	226.745	0.0175408	0.0647645	0.496307	0.956082	166.985	-0.00966357	0.0474843	0.670625	0.950419
ENSMUSG00000006526	Stimate	143.535	-0.000503446	0.0440973	0.971696	0.993668	110.077	0.000688126	0.0379694	0.942554	0.99923	131.231	0.00219021	0.0606672	0.936881	0.999149	120.427	0.00706117	0.0505257	0.688646	0.951184
ENSMUSG00000006527	Sfmbt1	0.139836	5.85898e-05	0.0468508	0.930578	NA	1.23194	-0.000294559	0.039145	NA	NA	0.0839089	0.000697027	0.0680618	0.905763	NA	1.31416	-0.000324561	0.0535813	NA	NA
ENSMUSG00000006529	Itih1	1760.03	0.000266104	0.0435275	0.988208	0.997598	1597.21	0.00210963	0.0368395	0.867958	0.998726	1844.22	-0.201352	0.151628	0.00812044	0.175973	1555.8	-0.259045	0.10853	0.000724169	0.106599
ENSMUSG00000006538	Ihh	2.23	-0.0020532	0.0467805	0.573103	0.88796	1.65997	-0.000827121	0.0391206	0.488407	0.978425	1.76903	0.0024472	0.0678059	0.710522	NA	2.00237	0.00134869	0.0534707	0.861204	NA
ENSMUSG00000006542	Prkag3	3.44427	-0.00229165	0.0466892	0.631082	0.909052	2.56218	0.000226503	0.0390677	0.89141	0.998726	3.06236	-0.00318466	0.0676279	0.709439	0.988871	2.8686	0.000105263	0.0532831	0.864179	0.980906
ENSMUSG00000006546	Cryba2	53.4484	-0.00738172	0.0473057	0.242247	0.738094	42.6353	-0.0025192	0.0390961	0.464436	0.976773	47.5099	-0.00448301	0.0675364	0.655398	0.982789	47.6456	-0.00441668	0.0529009	0.649749	0.946031
ENSMUSG00000006567	Atp7b	0	NA	NA	NA	NA	0	NA	NA	NA	NA	0	NA	NA	NA	NA	0	NA	NA	NA	NA
ENSMUSG00000006570	Defb2	0.219885	1.19732e-05	0.0468482	0.900103	NA	0.578886	0.0010067	0.0391544	0.441191	0.972778	0.782289	-0.00552746	0.0683226	0.117149	NA	0.180584	-0.000275144	0.0535748	0.72006	NA
ENSMUSG00000006574	Slc4a1	134.744	-0.00324618	0.045309	0.757422	0.941764	87.906	-0.0164163	0.0430975	0.0780999	0.748932	118.407	0.0364237	0.0745762	0.180798	0.751499	100.368	-0.000600565	0.0509995	0.991201	0.997696
ENSMUSG00000006575	Rundc3a	95.8826	-0.00462955	0.0460471	0.637604	0.911667	68.8717	-0.724424	0.396365	0.00160453	0.370951	76.4312	0.488147	0.287235	0.00219074	0.0916781	83.6373	-0.00713315	0.0533533	0.461254	0.896181
ENSMUSG00000006576	Slc4a3	164.028	0.00329725	0.0457509	0.750883	0.941156	135.685	0.00468751	0.0390148	0.4908	0.978425	170.451	-0.031615	0.0736642	0.181227	0.751969	131.996	-0.00819801	0.0527915	0.524367	0.915442
ENSMUSG00000006585	Cdt1	34.1771	-0.00084493	0.0464488	0.887367	0.97224	25.1633	-0.00466166	0.0393522	0.225888	0.907478	30.8972	0.00984374	0.0676412	0.46934	0.945692	27.769	-0.00263243	0.0531053	0.717943	0.954099
ENSMUSG00000006586	Runx1t1	13.1139	0.00498256	0.0469958	0.309705	0.776314	8.1534	0.00475456	0.0394621	0.139333	0.830342	14.2049	-0.00194836	0.0673962	0.838122	0.997907	7.31287	0.00447906	0.0534983	0.523931	0.915364
ENSMUSG00000006587	Snai3	1649.26	0.0168819	0.0503065	0.0933772	0.639319	1073.04	0.0146648	0.0427917	0.0348079	0.678883	1664.04	0.00160585	0.0660946	0.890914	0.99909	1061.81	0.0215147	0.0565755	0.210496	0.788599
ENSMUSG00000006589	Aprt	473.15	0.0549814	0.0687763	0.0627225	0.590131	335.716	0.00579817	0.0359788	0.684774	0.990074	446.454	0.00654277	0.0529487	0.845252	0.997907	357.836	-0.0326798	0.0509843	0.250988	0.818483
ENSMUSG00000006599	Gtf2h1	128.002	-0.00832592	0.0456185	0.534723	0.875727	80.0241	-0.0121516	0.0413288	0.0812124	0.754535	108.015	0.0543234	0.0952778	0.0415333	0.412942	95.2959	0.0111483	0.0525262	0.483435	0.90245
ENSMUSG00000006611	Hfe	35.9499	-0.00330823	0.0464056	0.651529	0.914965	24.5295	0.00278875	0.038626	0.704423	0.990074	33.4097	-0.00265536	0.0661967	0.864339	0.998148	26.6377	0.0116483	0.0537775	0.364273	0.868232
ENSMUSG00000006638	Abhd1	514.057	-0.0108834	0.0483372	0.0687866	0.600893	380.027	-0.00193563	0.0389728	0.622875	0.985951	438.086	-0.00889981	0.0678811	0.432842	0.930781	440.702	0.000642439	0.0526631	0.950564	0.992481
ENSMUSG00000006641	Slc5a6	36.9158	0.0109162	0.0478385	0.217711	0.724167	27.8811	0.00302993	0.0390256	0.540348	0.984507	37.679	-0.00156126	0.0660656	0.925582	0.999149	27.4353	-0.00601569	0.0530744	0.546505	0.92032
ENSMUSG00000006642	Tcf23	32.6647	0.0240955	0.0554192	0.015783	0.430139	18.9091	-0.0102919	0.0408238	0.049206	0.69723	27.988	0.750283	0.244828	7.73985e-05	0.0139474	22.3778	-0.0108421	0.054021	0.310587	0.846845
ENSMUSG00000006649	Nphs1	411.612	0.00234229	0.0463445	0.766096	0.944631	269.424	0.00525055	0.0393876	0.270665	0.929247	384.345	0.00267239	0.0666469	0.844947	0.997907	290.73	0.0153234	0.0557277	0.144417	0.737996
ENSMUSG00000006651	Aplp1	561.612	0.00565024	0.0435224	0.736563	0.937798	458.774	-0.0125081	0.0404281	0.234229	0.911602	510.833	0.0109121	0.059944	0.714119	0.988918	501.825	-0.0231176	0.0540022	0.315273	0.849405
ENSMUSG00000006673	Qrich1	37.8723	0.00906919	0.0466806	0.418265	0.829589	24.0357	-0.00485508	0.0392602	0.331846	0.950735	32.2743	0.0355594	0.0779442	0.0972436	0.597363	28.2933	-0.00297307	0.0525265	0.776246	0.967245
ENSMUSG00000006675	P4htm	1084.54	-0.0124682	0.0407886	0.570423	0.887131	843.642	0.00333058	0.0355374	0.757025	0.99474	1026.25	-0.091089	0.0700715	0.0435469	0.420377	896.941	-0.0273006	0.0509169	0.310143	0.846845
ENSMUSG00000006676	Usp19	50.1213	0.00958347	0.0474178	0.2822	0.757984	35.4768	-0.0053128	0.0393679	0.276013	0.930193	46.4445	0.0163188	0.0686573	0.330953	0.888502	38.3935	-0.0107728	0.0541827	0.280336	0.831144
ENSMUSG00000006678	Pola1	3931.8	0.0256546	0.0528121	0.157264	0.684426	2591.35	0.0167612	0.0423608	0.156851	0.848642	3636.22	0.022607	0.0662244	0.420482	0.927911	2825.29	0.0638939	0.0812972	0.0674948	0.614825
ENSMUSG00000006699	Cdc42	161.459	-0.0396523	0.0651447	0.0618988	0.588858	114.774	-0.0104849	0.0397472	0.295747	0.941643	142.378	-0.010601	0.0610047	0.709069	0.988871	129.774	0.00553785	0.0493628	0.781469	0.967476
ENSMUSG00000006705	Pknox1	13.4912	-0.00467761	0.0469256	0.334029	0.791707	9.8086	-0.00617549	0.0397755	0.0182055	0.608768	10.7153	0.0145855	0.0692407	0.224603	0.80428	11.3892	-0.00198169	0.0533504	0.660634	0.947577
ENSMUSG00000006711	D130043K22Rik	149.03	0.040747	0.0617957	0.0887144	0.634135	115.876	0.0218753	0.0460307	0.0787824	0.748932	154.776	-0.0619684	0.0841209	0.106902	0.620633	112.711	-0.0225129	0.0529561	0.328392	0.853557
ENSMUSG00000006715	Gmnn	373.705	-0.00537569	0.0442366	0.726758	0.93455	287.262	-0.00926074	0.0388209	0.419982	0.970598	351.741	-0.0105191	0.0619415	0.700286	0.988871	306.377	-0.0391839	0.0571914	0.168816	0.757774
ENSMUSG00000006717	Acot13	4.06498	-0.00496012	0.047008	0.286175	0.75928	3.4169	-0.00286496	0.0391941	0.260358	0.925984	3.61056	-0.002904	0.0674911	0.755901	0.992573	3.75102	-0.00168624	0.0533036	0.682396	0.951184
ENSMUSG00000006720	Zfp184	0.799237	-0.001387	0.0468344	0.530475	NA	0.995627	0.0008444	0.0391341	0.750598	0.993319	1.0578	-0.00560956	0.0682731	0.171229	NA	0.790058	-0.000632132	0.0535214	0.547259	NA
ENSMUSG00000006724	Cyp27b1	884.342	0.0197368	0.0507057	0.150306	0.682811	672.622	-0.00290889	0.0385872	0.697308	0.990074	846.051	0.00595302	0.0604757	0.824283	0.997907	707.481	-0.0277569	0.0607192	0.11504	0.694809
ENSMUSG00000006728	Cdk4	300.857	0.0111506	0.0484105	0.0822179	0.623484	204.601	0.0103368	0.040951	0.0224446	0.636164	335.301	-0.00396203	0.0672149	0.73409	0.991817	179.564	0.00502129	0.0530338	0.623313	0.937752
ENSMUSG00000006731	B4galnt1	99.33	-5.28951e-05	0.0458359	0.994698	0.998325	76.5024	-0.000539502	0.038666	0.948649	0.99923	95.2228	-0.00927246	0.065115	0.656646	0.98309	80.2145	-0.00838815	0.0527998	0.517496	0.914051
ENSMUSG00000006732	Mettl1	580.25	0.0193455	0.0447487	0.366244	0.808534	380.438	0.00215764	0.0347583	0.904154	0.998726	526.045	0.0389115	0.0626066	0.27865	0.849205	422.706	0.0234489	0.0467539	0.36994	0.86853
ENSMUSG00000006736	Tspan31	1182.41	-0.0353725	0.0595865	0.104751	0.648817	881.068	0.00659451	0.0386387	0.495976	0.979075	1089.46	-0.101887	0.103649	0.0411846	0.412033	958.787	0.00852071	0.0510828	0.607362	0.933968
ENSMUSG00000006740	Kif5b	123.666	0.00387416	0.0442949	0.793336	0.94937	94.6173	0.00722632	0.0385849	0.482528	0.978425	114.508	-0.0157084	0.0631605	0.565212	0.968046	102.393	0.00172464	0.0481471	0.935803	0.988362
ENSMUSG00000006763	Saal1	0	NA	NA	NA	NA	0.128888	0.000252009	0.0391442	0.862612	NA	0.182198	-0.000650626	0.0680633	0.705582	NA	0	NA	NA	NA	NA
ENSMUSG00000006764	Tph2	88.8966	0.0212024	0.0530634	0.0329615	0.523078	99.4691	0.00744737	0.0397499	0.190153	0.877032	122.594	-0.0304185	0.076635	0.0422357	0.415193	76.4386	-0.600188	0.184135	4.02993e-05	0.0179352
ENSMUSG00000006777	Krt23	558.841	0.0188585	0.0492135	0.227478	0.732508	407.459	0.00921282	0.0399176	0.219518	0.905473	559.754	-0.00840845	0.0644783	0.700392	0.988871	411.125	0.0014716	0.0484261	0.944075	0.99017
ENSMUSG00000006782	Cnp	22.9308	0.00196348	0.0467145	0.583693	0.8926	16.155	-0.00225864	0.0390651	0.503059	0.980057	23.7219	0.00125733	0.0674985	0.881587	0.998974	15.7798	-0.0162888	0.0564488	0.074852	0.627831
ENSMUSG00000006784	Ttc25	266.086	0.61355	0.173523	1.88381e-05	0.0151529	146.934	0.00130012	0.0387642	0.814241	0.998573	251.629	0.0547216	0.100133	0.0155718	0.250888	157.481	0.000787198	0.0514585	0.960125	0.993182
ENSMUSG00000006800	Sulf2	1325.79	0.0452187	0.0674616	0.0631009	0.590532	946.502	0.0208674	0.0418105	0.220145	0.905473	1268.45	0.0176948	0.0593981	0.580145	0.971116	996.015	-0.00770557	0.0423303	0.769495	0.965173
ENSMUSG00000006818	Sod2	136.757	-0.00197881	0.0444986	0.883862	0.971449	106.215	0.00766258	0.0391226	0.397985	0.965324	130.701	-0.0165454	0.0654854	0.495537	0.956082	111.962	0.00259953	0.0498049	0.887309	0.98245
ENSMUSG00000006850	Tmco6	358.065	-0.00375357	0.0432487	0.805548	0.952316	267.572	0.0177892	0.0433238	0.113776	0.800944	354.306	-0.0565229	0.0887332	0.0903916	0.582897	273.441	-0.0024037	0.0472338	0.91671	0.985679
ENSMUSG00000006906	Stambp	593.495	-0.00878451	0.0443253	0.588252	0.893967	455.815	0.00509609	0.0382267	0.65559	0.98911	568.249	-0.0363143	0.073875	0.197406	0.772061	480.639	-0.0129121	0.0496873	0.533701	0.916453
ENSMUSG00000006920	Ezh1	122.694	0.0134916	0.0480183	0.260761	0.746632	82.002	-0.013757	0.0422812	0.0323399	0.677594	105.546	0.0992566	0.214664	0.00990971	0.194635	95.3327	-0.00761472	0.0528659	0.527545	0.915739
ENSMUSG00000006930	Hap1	116.406	-0.00133212	0.0446381	0.949205	0.989524	65.8458	-0.00240666	0.0387411	0.699847	0.990074	95.5228	0.0644225	0.104796	0.0405914	0.409822	81.4148	0.0188789	0.0566893	0.150768	0.744578
ENSMUSG00000006931	P3h4	6378.41	0.014671	0.0467752	0.294414	0.765842	4382.58	0.0223289	0.0447693	0.104832	0.787349	5809.07	-0.00289737	0.0603879	0.928103	0.999149	4823.8	0.0158819	0.0497307	0.493371	0.906349
ENSMUSG00000006932	Ctnnb1	365.676	0.00696979	0.0437096	0.8796	0.971361	261.8	-0.0162383	0.0417088	0.19336	0.879569	329.539	0.0307828	0.0615634	0.380797	0.909717	291.023	-0.0197082	0.0510103	0.394604	0.876532
ENSMUSG00000006941	Eif1b	0	NA	NA	NA	NA	0	NA	NA	NA	NA	0	NA	NA	NA	NA	0	NA	NA	NA	NA
ENSMUSG00000006948	Klk4	69.9577	0.016725	0.050508	0.0585399	0.582853	33.1156	-0.00134625	0.0388941	0.778358	0.998092	59.0582	0.564124	0.325241	0.00204021	0.0896371	41.0218	0.00733529	0.053378	0.286438	0.834044
ENSMUSG00000006958	Chrd	2122.03	0.0228666	0.0534636	0.0772545	0.618581	1410.83	0.0122466	0.0412646	0.0774162	0.745742	2207.59	0.00292532	0.0650836	0.926464	0.999149	1365.98	0.00805307	0.0478958	0.699518	0.952423
ENSMUSG00000006998	Psmd2	60.2093	0.00637359	0.0465581	0.493917	0.860268	37.4555	-0.013964	0.0426099	0.00798261	0.544388	47.5104	0.420366	0.394885	0.00463596	0.131163	47.1687	-0.00429454	0.0529656	0.656329	0.946958
ENSMUSG00000007021	Syngr3	621.365	0.0194548	0.0507085	0.149568	0.682509	522.515	0.000995058	0.038508	0.890321	0.998726	618.418	-0.022785	0.0674094	0.365244	0.905445	534.949	-0.0369785	0.0696571	0.0502817	0.587621
ENSMUSG00000007029	Vars	6.22444	-0.00660745	0.0471585	0.28335	0.758845	10.4515	-0.00268796	0.0391636	0.329071	0.949625	4.54497	0.00520867	0.0675587	0.612485	0.975855	11.9321	0.00449089	0.0534472	0.582968	0.926271
ENSMUSG00000007030	Vwa7	9.99946	0.00253117	0.0467583	0.552929	0.882616	6.73435	0.000889103	0.0390308	0.878702	0.998726	9.53519	0.00538721	0.0677724	0.541794	0.964193	7.08944	-0.000578635	0.0533097	0.810946	0.972691
ENSMUSG00000007033	Hspa1l	6105.72	0.009087	0.0465063	0.444676	0.842536	4129.49	0.0127387	0.0415127	0.0891938	0.766361	5809.47	-0.00688762	0.0653673	0.723104	0.989726	4373.99	0.018025	0.0551784	0.261983	0.823846
ENSMUSG00000007034	Slc44a4	7.30248	0.0107617	0.048391	0.0440562	0.549867	9.01245	0.00415469	0.0393621	0.187469	0.873721	11.3878	-0.0148054	0.0698809	0.085383	0.566668	6.18006	-0.0164804	0.0569362	0.0157353	0.411344
ENSMUSG00000007035	Msh5	707.95	-0.0204851	0.0506158	0.145854	0.680466	458.939	-0.00134064	0.0381797	0.873248	0.998726	615.782	-0.000444731	0.0621352	0.986111	0.999149	529.395	0.0255124	0.0575785	0.208001	0.787013
ENSMUSG00000007036	Abhd16a	2403.08	0.0157145	0.0472003	0.360644	0.806237	1722.82	0.0125246	0.0414525	0.0787706	0.748932	2360.85	-0.0153215	0.0659093	0.498353	0.956082	1761.51	0.018659	0.0547586	0.290377	0.834481
ENSMUSG00000007038	Neu1	122.437	0.000188988	0.0452181	0.996579	0.998502	61.405	-0.00954428	0.0404462	0.101875	0.782497	90.3381	0.50487	0.22472	0.000748821	0.0538479	84.5387	0.0104628	0.053684	0.375953	0.871955
ENSMUSG00000007039	Ddah2	3245.36	0.0193	0.0508152	0.132983	0.669881	2006.38	0.0110531	0.0404295	0.203845	0.890877	3001.19	0.00569119	0.0647696	0.410576	0.92402	2192.35	0.029978	0.0600547	0.157009	0.751314
ENSMUSG00000007041	Clic1	194.966	0.0147865	0.0491371	0.146731	0.680466	131.152	0.00470981	0.0388932	0.519932	0.981169	193.386	0.0115579	0.0661007	0.564089	0.968046	133.247	-0.00266636	0.050544	0.874651	0.981889
ENSMUSG00000007050	Lsm2	34.6008	0.00422382	0.0467883	0.454322	0.845053	27.576	0.00182243	0.0390338	0.641644	0.987764	36.2338	-0.00899667	0.0677742	0.464483	0.943316	26.5254	-0.007413	0.0536903	0.360988	0.868116
ENSMUSG00000007080	Pole	553.361	0.00988109	0.0478446	NA	NA	293.803	-0.00207452	0.0388884	0.643931	0.987957	497.963	0.024271	0.0734886	NA	NA	337.298	0.00480752	0.05251	0.701922	0.952423
ENSMUSG00000007097	Atp1a2	0.388194	-0.000348956	0.046844	0.972143	NA	0.150117	0.000411442	0.0391457	0.83933	NA	0.387278	-0.00114664	0.068047	0.750727	NA	0.143559	0.000757153	0.0535862	0.866564	NA
ENSMUSG00000007107	Atp1a4	2.32973	0.000708972	0.0467437	0.830345	0.960445	0.97153	-0.000966048	0.0391337	0.326316	0.948634	1.69143	0.0094498	0.0687366	0.145024	NA	1.43233	0.00131819	0.0534935	0.899714	NA
ENSMUSG00000007122	Casq1	35.4039	0.00958679	0.0472456	0.318739	0.78128	29.1356	-0.00214409	0.0389821	0.614898	0.985951	32.0793	0.0224327	0.0714034	0.163827	0.730339	31.9598	-0.00130172	0.0525743	0.897029	0.983318
ENSMUSG00000007207	Stx1a	4.6564	-0.000583916	0.0465891	0.908302	0.977051	3.98836	-0.0042579	0.0394016	0.0738684	0.737174	3.8471	0.00788843	0.0679847	0.424359	0.929591	4.55298	-0.00523647	0.0536694	0.268265	0.82531
ENSMUSG00000007209	Ceacam9	183.907	-0.00929984	0.0477665	0.129125	0.666908	110.039	0.00179228	0.0389478	0.674354	0.990074	152.122	-0.00244867	0.0667242	0.861156	0.997907	134.75	0.0261747	0.0619049	0.0314246	0.505881
ENSMUSG00000007216	Zfp775	48.8732	0.00188021	0.0463912	0.795276	0.95019	33.0583	-0.00443467	0.0393339	0.230849	0.90871	42.5247	0.0137185	0.0687482	0.300132	0.865431	38.0269	-0.0032342	0.0530928	0.671942	0.950755
ENSMUSG00000007279	Scube2	307.58	0.104527	0.0920528	0.0161416	0.436401	223.037	0.0158878	0.0403811	0.26737	0.928438	301.218	0.0152812	0.0531355	0.656066	0.982956	229.636	-0.0111915	0.0479145	0.631749	0.940344
ENSMUSG00000007338	Mrpl49	10.0807	-0.00685666	0.0471877	0.243547	0.738533	7.08809	-0.00796029	0.0401043	0.0577337	0.719453	7.64718	0.0067354	0.0670391	0.63014	0.978934	8.94405	-0.00235687	0.0528132	0.747648	0.960827
ENSMUSG00000007379	Dennd2c	566.418	0.0139473	0.0477112	0.298724	0.767099	420.819	-0.0120575	0.039929	0.293267	0.941315	507.112	0.0471282	0.0771509	0.155633	0.715351	468.626	-0.013677	0.0517624	0.474383	0.899849
ENSMUSG00000007411	Mark3	642.686	0.00644021	0.0427261	0.727072	0.934624	447.115	-0.00336751	0.0369767	0.782657	0.99846	585.107	0.0216159	0.0609277	0.489029	0.954446	492.631	0.00747963	0.0465076	0.748874	0.961334
ENSMUSG00000007415	Gatad1	3.15542	-0.000678872	0.0468261	0.708091	0.929781	0.936691	-0.000167168	0.0391383	0.736534	0.992119	1.72243	0.00243136	0.0680795	0.318631	NA	1.99692	0.00374393	0.0537394	0.110928	NA
ENSMUSG00000007440	Pcdha11	0	NA	NA	NA	NA	0	NA	NA	NA	NA	0	NA	NA	NA	NA	0	NA	NA	NA	NA
ENSMUSG00000007457	2310003L06Rik	1516.62	-0.0145073	0.0456169	0.383215	0.81258	1134.48	-0.00361045	0.0378239	0.708733	0.990074	1402.59	-0.0253562	0.0659825	0.605451	0.97455	1229.97	-0.00949944	0.0476779	0.679014	0.951184
ENSMUSG00000007458	M6pr	707.264	-0.017246	0.0464645	0.3221	0.783905	462.938	0.00607282	0.0382958	0.558796	0.985951	611.092	-0.000337813	0.0601206	0.989717	0.999149	537.282	0.0785417	0.105634	0.0329125	0.515115
ENSMUSG00000007476	Lrrc8a	0.0771745	8.33201e-06	0.0468509	0.997562	NA	0	NA	NA	NA	NA	0.0435285	0.000546029	0.0680593	0.98162	NA	0.0232105	0.000269554	0.0535799	0.914087	NA
ENSMUSG00000007480	Mc5r	3618.08	0.0145522	0.0481411	0.293868	0.765842	2522.19	0.00726863	0.0388608	0.464231	0.976701	3418.21	0.00862252	0.063976	0.710934	0.988871	2688.39	0.00621798	0.048599	0.77158	0.965978
ENSMUSG00000007564	Ppp2r1a	162.328	-0.0190733	0.0468443	0.319368	0.782083	124.354	-0.00745464	0.0385726	0.479612	0.978425	145.725	-0.0236262	0.0606609	0.46321	0.943183	138.454	-0.0157096	0.0528911	0.395175	0.876532
ENSMUSG00000007570	Fance	266.663	0.0301694	0.0579463	0.0704428	0.601695	217.83	0.0224579	0.0471356	0.0504313	0.700312	278.389	-0.00810225	0.0637545	0.730049	0.991205	210.963	0.00709885	0.0451575	0.775757	0.967245
ENSMUSG00000007589	Tinf2	9.93263	0.00599634	0.0469326	0.374389	0.811225	10.4865	-0.0009417	0.0388578	0.785966	0.998573	11.5811	-0.023756	0.0720664	0.14442	0.694736	9.38826	-0.0181918	0.0575518	0.0297757	0.496859
ENSMUSG00000007591	Tssk4	2.02271	0.00542654	0.0472533	0.0286753	0.506784	0.540737	0.000157572	0.0391294	0.842945	0.998726	1.77622	0.0104498	0.0690783	0.0423225	NA	0.687924	0.000589931	0.0535299	0.955447	NA
ENSMUSG00000007594	Hapln4	271.026	-0.0332183	0.0525269	0.161511	0.68453	225.945	-0.0081271	0.0389378	0.417365	0.970598	252.286	-0.033477	0.069596	0.265331	0.838625	242.238	-0.0631047	0.0801519	0.0623285	0.606521
ENSMUSG00000007603	Dus3l	154.821	-0.000600401	0.0441258	0.968497	0.9934	124.036	0.00286133	0.0380462	0.754701	0.994185	143.778	0.00878229	0.0630071	0.72746	0.990939	133.509	0.010154	0.0509556	0.593257	0.928666
ENSMUSG00000007610	Gtpbp3	248.608	-0.0121493	0.0455463	0.454371	0.845053	188.024	0.00261329	0.038067	0.781904	0.998312	234.171	-0.022377	0.0660537	0.403313	0.921676	200.312	0.00115386	0.0485994	0.956365	0.992993
ENSMUSG00000007613	Tgfbr1	88.0337	-0.0119615	0.0466819	0.381255	0.812243	59.1203	-3.78285e-05	0.0385711	0.986993	0.999686	77.0588	0.00394767	0.064601	0.849187	0.997907	67.555	0.0167136	0.0544137	0.306871	0.846536
ENSMUSG00000007617	Homer1	20.8088	0.00835688	0.0473774	0.25344	0.743402	15.6635	0.00445522	0.0392934	0.307895	0.944637	22.1152	-0.00719648	0.0668299	0.628422	0.978934	14.8782	0.000409774	0.0530353	0.985087	0.997347
ENSMUSG00000007646	Rad51c	0.402923	0.000282376	0.0468429	0.728448	NA	0.182915	-0.000267843	0.0391445	0.597464	NA	0.268969	0.00150151	0.0680789	0.602111	NA	0.310871	-3.00052e-05	0.0535748	0.690242	NA
ENSMUSG00000007653	Gabrb2	1744.68	0.00136313	0.0458407	0.961979	0.992686	1010.34	-0.0104858	0.0407689	0.0823977	0.757964	1393.26	0.07516	0.139267	0.00855751	0.180569	1276.64	0.00837263	0.0531114	0.484945	0.903278
ENSMUSG00000007655	Cav1	971.149	0.020504	0.0515337	0.114463	0.660208	690.55	0.00757617	0.0391358	0.401689	0.967301	915.373	0.00746007	0.0642179	0.763726	0.993933	735.179	-0.00331347	0.0495396	0.851188	0.979689
ENSMUSG00000007656	Arpp19	982.036	0.33948	0.246556	0.00333411	0.254511	647.395	0.0152024	0.0428934	0.0436371	0.692617	1009.68	0.00816776	0.0659908	0.659577	0.983995	628.691	0.0133652	0.0490889	0.556064	0.920455
ENSMUSG00000007659	Bcl2l1	1207.31	-0.00606728	0.0394168	0.776583	0.9465	956.325	-0.0167626	0.0406157	0.254916	0.923917	1117.51	-0.0249793	0.0556584	0.497659	0.956082	1032.83	-0.0690093	0.0704191	0.0475538	0.580869
ENSMUSG00000007670	Khsrp	12.3144	0.00570767	0.0473283	0.0044378	0.277085	2.18228	-0.00237741	0.0392049	0.168422	0.859818	11.5571	0.00739574	0.0685927	0.00365646	0.117614	2.54907	-0.00423932	0.053654	0.261161	0.823846
ENSMUSG00000007682	Dio2	715.476	0.018191	0.049618	0.196214	0.711704	479.574	0.00589716	0.0382825	0.579316	0.985951	671.171	0.0212393	0.0661657	0.414738	0.926424	515.587	0.0071359	0.047437	0.76638	0.965173
ENSMUSG00000007721	Ccdc124	1245.34	-0.00243858	0.0442854	0.83548	0.961694	964.566	-0.0134875	0.040408	0.269789	0.929075	1178.71	0.000557694	0.0595197	0.989697	0.999149	1023.15	-0.0203441	0.0534546	0.271195	0.82531
ENSMUSG00000007739	Cct4	112.25	0.00202586	0.0437966	0.899981	0.974949	96.0304	0.00767399	0.0386557	0.45793	0.975002	104.926	-0.00412826	0.0606036	0.87968	0.998974	102.632	0.0123065	0.0506459	0.540671	0.919089
ENSMUSG00000007777	0610009B22Rik	47.0842	-0.00483054	0.0457137	0.670838	0.9188	36.0425	-0.00725778	0.039659	0.212192	0.898146	38.8181	0.0295026	0.0737463	0.155724	0.715582	42.5174	0.00523872	0.0522363	0.690683	0.951184
ENSMUSG00000007783	Cpt1c	18.36	0.00146573	0.0465642	0.780577	0.94695	16.2428	-0.00174425	0.0389545	0.657317	0.98911	15.5163	0.0105765	0.0684761	0.303281	0.865594	18.5678	0.00694424	0.0533493	0.483035	0.902214
ENSMUSG00000007805	Twist2	239.016	0.0256636	0.0533701	0.125016	0.662542	176.041	0.0128255	0.0405342	0.229433	0.90811	234.595	0.00640137	0.0628034	0.818457	0.99686	180.727	0.00670143	0.0489518	0.743752	0.959158
ENSMUSG00000007812	Zfp655	4828.17	0.0263398	0.0458543	0.277936	0.755913	3197.17	0.0068169	0.0347179	0.689251	0.990074	4323.94	0.112642	0.0722365	0.0308531	0.357847	3589.16	0.0657268	0.0577025	0.0585805	0.600505
ENSMUSG00000007815	Rhoa	1689.13	-0.0328252	0.0591667	0.112981	0.660208	1279.04	0.00265037	0.0380976	0.686516	0.990074	1536.36	-0.046957	0.0792431	0.157	0.717675	1405.7	0.011589	0.0504322	0.558254	0.920455
ENSMUSG00000007817	Zmiz1	31.8944	-0.00105252	0.0460989	0.896922	0.974273	26.4262	-0.00163634	0.0387969	0.755158	0.994227	32.2761	-0.00241452	0.0660256	0.879658	0.998974	26.2293	-0.00525592	0.05275	0.620664	0.936869
ENSMUSG00000007827	Ankrd26	654.485	0.0102945	0.0475292	0.28263	0.757998	522.372	0.00757788	0.0395739	0.2955	0.941643	655.028	-0.0185651	0.068085	0.370028	0.907767	525.963	-0.0156526	0.0544795	0.296369	0.839849
ENSMUSG00000007833	Aldh16a1	1708.03	-0.00381212	0.0392304	0.8548	0.966077	1227.95	-0.00735364	0.0383698	0.454077	0.973789	1529.39	0.0137408	0.0585988	0.668753	0.985738	1370.71	-0.0068232	0.0472708	0.765556	0.965173
ENSMUSG00000007836	Hnrnpa0	450.948	-0.00504524	0.0431	0.76804	0.944816	331.145	0.033356	0.0578641	0.0402272	0.683831	440.915	-0.0533648	0.081949	0.126827	0.660296	341.368	0.00995092	0.0472607	0.657619	0.947201
ENSMUSG00000007837	Prrg2	1102.4	-0.0073341	0.0439632	0.682802	0.921905	829.713	-0.00123903	0.0364992	0.925341	0.99923	1041.55	-0.0551066	0.0736382	0.149451	0.702326	883.027	-0.035514	0.0585862	0.183236	0.771721
ENSMUSG00000007850	Hnrnph1	267.228	0.00275773	0.0432049	0.874034	0.969996	163.786	-0.000818515	0.0369922	0.952743	0.99923	232.198	0.0507363	0.0782441	0.143904	0.693937	190.187	0.0630515	0.0830167	0.0566269	0.598394
ENSMUSG00000007867	Ift43	668.197	0.00402997	0.0448568	0.77465	0.946141	500.715	-0.00803793	0.039052	0.436801	0.972047	616.682	0.00526804	0.0628704	0.829992	0.997907	543.99	-0.0014859	0.0503639	0.645883	0.945164
ENSMUSG00000007872	Id3	8.07154	0.000820437	0.0466475	0.852014	0.965773	4.88626	-0.000826922	0.0390622	0.680764	0.990074	6.8814	0.00732581	0.0679087	0.455676	0.94083	5.7637	0.00136852	0.0533704	0.849389	0.979136
ENSMUSG00000007877	Tcap	918.087	-0.0254574	0.0492164	0.226298	0.731721	711.991	-0.0108611	0.0390284	0.413278	0.970496	838.347	-0.03609	0.0649639	0.292464	0.861096	777.941	-0.0300441	0.0550703	0.238423	0.810619
ENSMUSG00000007880	Arid1a	2.61868	0.00125226	0.046768	0.685404	0.922744	2.90648	0.00275807	0.0392146	0.350787	0.957895	3.80171	-0.0127895	0.069436	0.0852257	0.566668	2.17601	-0.00378556	0.0536119	0.257799	0.82306
ENSMUSG00000007888	Crlf1	4214.6	0.0114538	0.0454109	0.476635	0.85442	2745.52	0.00574721	0.0374232	0.647331	0.988272	3787.42	0.0320776	0.070169	0.251038	0.826072	3078.75	0.0342819	0.0551903	0.186746	0.77304
ENSMUSG00000007891	Ctsd	17468.3	0.018839	0.0495019	0.212809	0.722996	14249.7	-0.000732782	0.0383097	0.924527	0.99923	17417.9	-0.0111852	0.0625512	0.672399	0.985738	14456	-0.0213631	0.0563774	0.155056	0.749668
ENSMUSG00000007892	Rplp1	0	NA	NA	NA	NA	0	NA	NA	NA	NA	0	NA	NA	NA	NA	0	NA	NA	NA	NA
ENSMUSG00000007907	Cabs1	19.6773	0.00813082	0.0472897	0.277889	0.755913	13.0866	-0.00173739	0.0390359	0.589789	0.985951	18.3843	0.00925742	0.0675457	0.492013	0.955797	14.1157	-0.00385037	0.0532862	0.568144	0.92275
ENSMUSG00000007908	Hmgcll1	14.3786	-0.00440386	0.0467486	0.468553	0.850738	7.60026	-0.00548489	0.0395569	0.111727	0.79923	9.77161	0.0235872	0.0728305	0.0767398	0.542156	11.0585	0.0060362	0.0536444	0.392609	0.876239
ENSMUSG00000007944	Ttc9b	53.6572	0.0129287	0.0488027	0.111363	0.658665	28.5079	-0.00683045	0.0398098	0.0976731	0.777808	43.1697	0.728089	0.358958	0.00106871	0.0641557	36.4023	0.000667163	0.0528594	0.936578	0.988679
ENSMUSG00000007946	Phox2a	260.695	0.003607	0.0449387	0.783746	0.947419	201.459	0.00653871	0.0388492	0.463797	0.976701	250.452	0.000309933	0.0621321	0.991392	0.999149	211.462	0.0114577	0.0523241	0.491986	0.906037
ENSMUSG00000007950	Abhd8	154.643	-0.0042598	0.044179	0.780776	0.946971	110.296	0.00137667	0.0377673	0.87109	0.998726	142.387	0.0339385	0.0711362	0.246051	0.821695	121.055	0.0513674	0.0851858	0.0347542	0.527298
ENSMUSG00000007987	Ift22	25.9476	0.021025	0.0533292	0.0138135	0.421351	17.2576	-0.00489012	0.0393354	0.272898	0.93005	23.0709	0.449763	0.559163	0.00505907	0.137124	19.7344	-0.00351204	0.052967	0.652915	0.94664
ENSMUSG00000007989	Fzd3	1.904	-0.000692241	0.046799	0.772782	0.945563	1.13184	0.000292109	0.0391184	0.852672	0.998726	2.03224	0.00230251	0.067919	0.615947	NA	1.08426	0.00195932	0.0535682	0.651898	NA
ENSMUSG00000008028	1700008O03Rik	1248.43	-0.00451895	0.0446293	0.76251	0.943606	839.396	-0.0137701	0.0403875	0.234389	0.911777	1072.62	0.0151989	0.0645764	0.52631	0.962228	974.773	0.00907808	0.0454128	0.71188	0.953781
ENSMUSG00000008035	Mid1ip1	1819.95	0.013288	0.0488965	0.120884	0.662542	1288.89	0.00876067	0.0402841	0.0819141	0.756312	1984.63	-0.00144815	0.0664536	0.920993	0.999149	1177.4	0.00618271	0.0524519	0.58502	0.926707
ENSMUSG00000008036	Ap2s1	152.514	0.0183761	0.0504962	0.11732	0.660208	111.941	-0.00669	0.0389973	0.41615	0.970496	152.903	0.0147893	0.0659002	0.51101	0.95729	112.657	-0.066098	0.113897	0.0218175	0.450858
ENSMUSG00000008090	Fgfrl1	48.0475	-0.0100955	0.0482186	0.0403422	0.535844	30.422	-0.00499825	0.0394604	0.147732	0.841952	32.5189	-0.000406028	0.0672899	0.967193	0.999149	42.5505	0.0052323	0.0533941	0.503573	0.909082
ENSMUSG00000008129	4930432K21Rik	239.435	0.0140816	0.0485993	0.200546	0.716259	170.241	0.00828548	0.0398622	0.21261	0.898146	230.535	0.0049038	0.0659048	0.75335	0.992356	178.036	0.021987	0.0553733	0.167734	0.757339
ENSMUSG00000008136	Fhl2	1596.79	0.010914	0.045787	0.448983	0.843572	1126.32	0.00382282	0.0383288	0.671458	0.989913	1499.21	0.0126371	0.0632445	0.625469	0.978661	1208.97	0.00632094	0.0490471	0.766481	0.965173
ENSMUSG00000008140	Emc10	81.1074	0.00604627	0.047341	0.0335045	0.523078	23.3252	-0.00399547	0.0393344	0.17507	0.864075	79.048	1.31707	1.7145	0.00103756	0.0632518	28.1578	0.00113008	0.0532218	0.865279	0.980906
ENSMUSG00000008153	Clstn3	190.799	-0.0238718	0.0482649	0.254452	0.745063	140.428	-0.0175261	0.0429924	0.127548	0.819587	171.098	-0.00561918	0.0600293	0.843899	0.997907	156.33	-0.03449	0.0583198	0.183249	0.771721
ENSMUSG00000008167	Fbxw9	211.639	-0.000598235	0.0460608	0.949265	0.989524	157.041	0.6465	0.291153	0.000852259	0.297114	231.581	-0.0504225	0.0924215	0.0336049	0.375168	143.419	0.0147478	0.0554598	0.158627	0.751314
ENSMUSG00000008193	Spib	255.255	-0.0131577	0.0472542	0.328125	0.788596	236.179	-0.00194474	0.0382567	0.816777	0.998573	262.055	-0.0824199	0.145463	0.0164681	0.255851	235.058	-0.223585	0.229795	0.00683389	0.291474
ENSMUSG00000008200	Fnbp4	1030.99	0.00155117	0.0455067	0.889225	0.972388	678.058	0.0112962	0.0407651	0.144799	0.8384	937.611	0.00450992	0.0656925	0.784417	0.994642	755.075	0.0817771	0.166325	0.0142333	0.400426
ENSMUSG00000008206	Cers4	134.686	-0.00806843	0.0451856	0.578478	0.889905	114.037	-0.0141832	0.0406996	0.237088	0.913216	124.732	-0.00127045	0.0618349	0.958621	0.999149	122.656	-0.0215358	0.0529277	0.344582	0.860686
ENSMUSG00000008226	Scrn3	343.243	0.0202157	0.0435899	0.367965	0.808534	243.621	-0.0199058	0.0435674	0.14521	0.838706	307.852	0.0767943	0.0754963	0.0814609	0.557334	271.511	-0.0181191	0.0500542	0.442091	0.892368
ENSMUSG00000008301	Phax	268.025	0.0135449	0.0456433	0.437578	0.839955	182.371	0.0135371	0.039391	0.323392	0.948634	246.487	0.0287845	0.0648425	0.359569	0.90262	199.649	0.0256107	0.0532327	0.297317	0.840833
ENSMUSG00000008305	Tle1	2.40158	-0.000760102	0.0468101	0.83678	0.962104	1.99173	-0.00206185	0.0391876	0.157878	0.849312	2.39488	-0.00262708	0.067914	0.68424	0.98625	2.03405	-0.00416477	0.0537233	0.123958	NA
ENSMUSG00000008307	1700109H08Rik	14.7365	0.00908441	0.0475297	0.228103	0.732591	9.65073	0.0098645	0.0408463	0.0104787	0.572496	16.408	-0.0103922	0.0676226	0.463797	0.943183	8.54568	0.0107619	0.0546731	0.156338	0.751314
ENSMUSG00000008318	Relt	306.478	0.0146424	0.0474269	0.322756	0.784328	229.326	0.00581521	0.0382869	0.571423	0.985951	300.971	-0.00416154	0.062399	0.868786	0.998715	235.973	-0.0117796	0.0499663	0.568844	0.92275
ENSMUSG00000008333	Snrpb2	7778.74	-0.00377915	0.0432043	0.825077	0.959421	5373.54	0.00637253	0.0383761	0.539423	0.984507	6957.62	-0.00063793	0.0617964	0.978808	0.999149	6030.77	0.0263695	0.0537901	0.23526	0.809034
ENSMUSG00000008348	Ubc	334.689	0.0116497	0.0473492	0.325489	0.786263	237.524	-0.00278569	0.0382629	0.739352	0.992447	307.565	0.0303415	0.0715036	0.227345	0.806324	259.328	-0.00278769	0.0483938	0.892402	0.982867
ENSMUSG00000008373	Prpf31	664.908	0.0257868	0.056462	0.0242682	0.489789	440.776	0.00932727	0.040297	0.136693	0.829627	673.416	0.00690339	0.0666631	0.674046	0.985738	436.586	0.0098483	0.0519299	0.548368	0.920455
ENSMUSG00000008384	Sertad1	1776.62	0.0101332	0.0467701	0.403747	0.822617	1242	0.00845185	0.0394642	0.327647	0.948634	1671.4	0.00183748	0.0646401	0.927788	0.999149	1329.8	0.0120522	0.052207	0.490959	0.905908
ENSMUSG00000008393	Carhsp1	142.697	0.00135718	0.0444279	0.924148	0.981929	76.7604	0.00400725	0.0387012	0.587747	0.985951	114.087	0.0503953	0.0872404	0.079126	0.550755	97.6354	0.0577756	0.103098	0.0157008	0.411344
ENSMUSG00000008398	Elk3	356.425	-0.00179684	0.0441466	0.901865	0.97543	258.37	-0.00834746	0.0388861	0.421565	0.970598	328.592	0.00252177	0.0601553	0.929795	0.999149	281.23	-0.0139628	0.0500776	0.527939	0.915739
ENSMUSG00000008429	Herpud2	208.509	-0.00636336	0.0459972	0.544427	0.879473	152.277	-0.00331109	0.0388611	0.563764	0.985951	189.294	-0.000764302	0.0652381	0.963085	0.999149	167.887	-0.00452722	0.0518398	0.741629	0.958761
ENSMUSG00000008435	Rdh13	0.324851	-5.21302e-05	0.046847	0.901055	NA	0.391873	0.000797472	0.0391461	0.726564	0.990809	0.592089	-0.00368167	0.0681383	0.286084	NA	0.197343	-7.80171e-05	0.0535726	0.780296	NA
ENSMUSG00000008438	Adam21	506.754	0.0413913	0.0682552	0.0549558	0.572782	344.859	-0.00370534	0.0377379	0.743644	0.99268	474.479	0.0468427	0.0742066	0.171316	0.738139	370.584	-0.0259167	0.052272	0.308152	0.846776
ENSMUSG00000008450	Nutf2	4.90146	-0.00298117	0.046756	0.523279	0.871053	4.74413	0.000742436	0.0389992	0.922891	0.99923	5.43541	-0.0145583	0.0693673	0.203009	0.780577	4.33543	-0.00237679	0.0533383	0.592459	0.928097
ENSMUSG00000008461	Fut1	2821.97	0.0260979	0.0538139	0.121691	0.662542	1877.03	0.0199481	0.0453386	0.0575931	0.719453	2693.72	0.00744286	0.0639868	0.735803	0.991817	1982.11	0.0544236	0.0721097	0.0821603	0.644982
ENSMUSG00000008475	Arpc5	0.0450297	0.000236101	0.0468532	0.917036	NA	0.124541	-5.44034e-05	0.0391424	0.757706	NA	0.0804759	0.000105346	0.0680536	0.942377	NA	0.100988	-0.000397859	0.0535819	0.666642	NA
ENSMUSG00000008482	Rnf151	4.27995	0.00414948	0.0469497	0.291514	0.763256	3.31774	-0.00137598	0.0391307	0.340577	0.954143	4.41214	0.00273943	0.0678198	0.674177	0.985738	3.30416	-0.00753199	0.0541341	0.0903688	0.656741
ENSMUSG00000008489	Elavl2	30.0985	0.010451	0.047961	0.16775	0.690846	26.2634	0.00988846	0.0408432	0.0138601	0.594835	38.7143	-0.0193049	0.0708119	0.135115	0.676266	19.9476	0.00159409	0.0528934	0.867543	0.981197
ENSMUSG00000008496	Pou2f2	1293.3	0.0544684	0.100464	0.0106087	0.395282	860.522	0.023715	0.0482619	0.0451422	0.693328	1269.96	0.026356	0.0687939	0.317131	0.87685	881.845	0.0138417	0.0516104	0.475769	0.899849
ENSMUSG00000008540	Mgst1	481.289	0.0382621	0.051901	0.137735	0.675618	362.768	-0.0372491	0.0628385	0.0310935	0.672969	444.075	0.0586719	0.0609551	0.138768	0.685326	394.155	-0.113138	0.140603	0.0167457	0.418853
ENSMUSG00000008575	Nfib	17.3859	0.0174735	0.0511307	0.0288624	0.506784	9.85601	-0.00904137	0.0405472	0.0127643	0.581446	14.2071	0.863918	0.440306	0.00115257	0.066046	12.2306	-0.00780152	0.0537856	0.31775	0.850134
ENSMUSG00000008590	Htr3b	2417.76	0.00245207	0.0414318	0.523943	0.871178	1786.02	-0.00509593	0.0368604	0.640586	0.98752	2252.63	0.00952555	0.059639	0.779646	0.994253	1926.39	-0.0239747	0.0458711	0.392895	0.876313
ENSMUSG00000008601	Rab25	709.779	0.00859304	0.0365124	0.692018	0.925167	542.449	-0.00104031	0.0353939	0.948861	0.99923	677.575	-0.0340219	0.0567349	0.343632	0.896374	572.282	-0.0548454	0.0592031	0.0974254	0.670505
ENSMUSG00000008604	Ubqln4	11.6431	0.00411094	0.0467708	0.469432	0.850738	8.03769	-0.0042661	0.0393824	0.119912	0.808168	9.8566	0.0105658	0.0684537	0.312505	0.872641	9.43002	-0.0075543	0.0539876	0.210184	0.788236
ENSMUSG00000008658	Rbfox1	6137.22	0.0676545	0.103119	0.0296268	0.509617	4828.48	0.00471705	0.037411	0.738095	0.992447	6082.73	-0.00173647	0.0524207	0.957713	0.999149	4917.39	-0.029883	0.0578629	0.147298	0.742348
ENSMUSG00000008668	Rps18	8086.57	0.0134375	0.0418985	0.531565	0.874084	6329.48	-0.00507892	0.036654	0.705915	0.990074	7644.89	-0.011445	0.0491006	0.75741	0.992713	6721.8	-0.0244041	0.0514982	0.304929	0.845574
ENSMUSG00000008682	Rpl10	2915.03	0.0250736	0.0490736	0.226088	0.731721	2431.42	-0.00748128	0.0392476	0.347689	0.957895	2807.3	-0.00468614	0.0535926	0.886656	0.998974	2539.12	-0.0278382	0.0606862	0.118246	0.699876
ENSMUSG00000008683	Rps15a	1013.71	0.0500253	0.0723772	0.0545212	0.570588	725.576	0.0179234	0.0430045	0.140818	0.831102	958.811	-0.011089	0.0606801	0.683459	0.98625	771.12	-0.00936123	0.0434414	0.715793	0.954099
ENSMUSG00000008690	Ncaph2	1060.13	-0.00787614	0.0463862	0.48946	0.859445	786.902	-0.00121546	0.0385966	0.861084	0.998726	982.8	-0.00530161	0.0650647	0.805878	0.995346	852.348	-0.00016973	0.051158	0.977077	0.995962
ENSMUSG00000008730	Hipk1	119.398	0.00151705	0.0462359	0.84042	0.962772	59.0958	-0.0121861	0.0413118	0.0895146	0.766361	96.3489	0.0534494	0.0993588	0.0101069	0.196899	75.8137	0.0132957	0.0542214	0.305862	0.845664
ENSMUSG00000008734	Gprc5b	933.488	-0.0330004	0.0628952	0.0206547	0.469711	675.745	0.00307292	0.0382953	0.677536	0.990074	831.278	-0.0385159	0.0736754	0.196125	0.770677	758.778	0.0318131	0.0644165	0.0785372	0.635489
ENSMUSG00000008763	Man1a2	0	NA	NA	NA	NA	0	NA	NA	NA	NA	0	NA	NA	NA	NA	0	NA	NA	NA	NA
ENSMUSG00000008789	Ceacam5	0.0448995	0.000235904	0.0468532	0.917036	NA	0.054426	-0.000298764	0.039144	0.739762	NA	0.0433052	0.000545418	0.0680593	0.98162	NA	0.0564168	-0.000610377	0.0535826	0.706603	NA
ENSMUSG00000008813	Tppp2	71.693	-0.000964351	0.0447309	0.945326	0.988357	51.4791	-0.00385174	0.0384915	0.635516	0.986578	66.6394	0.00356104	0.0621517	0.88704	0.998974	55.7107	-0.00793608	0.0517205	0.618264	0.936324
ENSMUSG00000008822	Acyp1	0.787939	0.00165877	0.0468523	0.416638	NA	0.553669	0.000905795	0.0391451	0.79112	0.998573	0.954453	-0.000246796	0.0678755	0.961558	NA	0.434899	0.000607784	0.0535693	0.887355	NA
ENSMUSG00000008843	Cldn13	52.1913	0.0142661	0.0492701	0.0929686	0.638584	27.1697	-0.000353507	0.038805	0.960882	0.99923	44.7895	0.0516873	0.0971686	0.00955464	0.191071	32.6829	0.00777067	0.0534498	0.441833	0.892368
ENSMUSG00000008845	Cd163	811.368	-0.013072	0.0472612	0.334835	0.792232	616.456	-0.00936169	0.0395069	0.319984	0.948634	739.892	-0.020069	0.0667297	0.421688	0.928259	676.83	-0.0407243	0.0649285	0.12025	0.70431
ENSMUSG00000008855	Hdac5	951.215	0.0171544	0.0499618	0.140804	0.678009	653.751	0.0180676	0.0439318	0.0845003	0.759284	919.635	0.00396437	0.064828	0.809138	0.995346	679.195	0.00992987	0.0495977	0.632396	0.940507
ENSMUSG00000008859	Rala	0.0450297	0.000236101	0.0468532	0.917036	NA	0	NA	NA	NA	NA	0.0435285	0.000546029	0.0680593	0.98162	NA	0	NA	NA	NA	NA
ENSMUSG00000008874	Clec3a	2546.21	-0.0299696	0.0532533	0.187953	0.707754	1813.25	0.00521876	0.0367282	0.710053	0.990074	2285.47	-0.019277	0.058695	0.496793	0.956082	2022.12	0.0457648	0.0588219	0.147166	0.741901
ENSMUSG00000008892	Vdac3	1.0451	-0.00386512	0.0470164	0.158352	NA	0.881426	0.000149191	0.0391232	0.849561	0.998726	0.923026	-0.0031326	0.0680449	0.435993	NA	0.965861	0.0024376	0.0535687	0.658102	NA
ENSMUSG00000008932	Slc1a7	746.714	-0.0161466	0.0395068	0.470241	0.851471	550.075	-0.0226261	0.0411579	0.232415	0.910062	685.568	-0.00825048	0.0462498	0.807878	0.995346	600.486	-0.0278227	0.0472351	0.32172	0.851371
ENSMUSG00000008958	Vps72	352.794	-0.0102908	0.0469186	0.372309	0.810461	270.283	-0.00110186	0.0384972	0.871895	0.998726	316.14	-0.0135392	0.0659699	0.528371	0.962992	300.713	-0.00220661	0.0513346	0.878457	0.982071
ENSMUSG00000008976	Gabpa	71.7738	-0.0281987	0.0579908	0.0285748	0.506784	90.2121	-0.00266433	0.0390504	0.510968	0.981169	52.8729	0.0159499	0.0670548	0.440645	0.933676	106.34	0.0118228	0.0545578	0.229837	0.804495
ENSMUSG00000008999	Bmp7	1825.69	0.0171749	0.0490586	0.219879	0.727816	1139.17	0.0081886	0.0387227	0.466669	0.977608	1599.3	0.0532667	0.0889041	0.0725521	0.530163	1311.04	0.0482465	0.0801583	0.0391652	0.547099
ENSMUSG00000009013	Dynll1	288.763	-0.0361657	0.0643358	0.0429046	0.544718	244.845	-0.00363584	0.0387151	0.617619	0.985951	264.935	-0.0388853	0.0782434	0.120443	0.647738	265.683	-0.0101605	0.0517818	0.544632	0.92032
ENSMUSG00000009030	Pdcl	702.026	-0.0427276	0.0639497	0.0764246	0.615409	503.464	0.00447887	0.037893	0.671348	0.989913	653.658	-0.0706657	0.094959	0.0702788	0.522876	545.28	0.00737835	0.0460519	0.772577	0.966293
ENSMUSG00000009035	Tmem184b	0	NA	NA	NA	NA	0.0324194	-0.000188055	0.0391434	0.799893	NA	0	NA	NA	NA	NA	0.0336625	-0.000318659	0.0535805	0.775307	NA
ENSMUSG00000009047	Gm5965	0.213483	-0.000297693	0.0468513	0.877483	NA	0.0757159	5.06931e-06	0.0391424	0.874814	NA	0.0977442	0.000116637	0.0680521	0.962978	NA	0.161105	0.000457906	0.0535785	0.980134	NA
ENSMUSG00000009070	Rsph14	964.079	-0.0285623	0.0508859	0.196208	0.711704	711.524	-0.00533945	0.0372792	0.684451	0.990074	875.204	-0.0158697	0.0576337	0.619129	0.97787	783.835	0.00344355	0.0465039	0.891357	0.982867
ENSMUSG00000009073	Nf2	2.66246	0.00129737	0.0467671	0.6901	0.924921	2.06775	0.00259927	0.0392258	0.265015	0.928166	3.22916	-0.00510345	0.0680125	0.445869	0.936494	1.66687	0.00136865	0.0534691	0.906821	NA
ENSMUSG00000009075	Cabp7	267.159	0.00840757	0.0456648	0.535708	0.875727	181.781	0.00704499	0.0391586	0.401045	0.967021	251.899	0.00365593	0.0627939	0.881448	0.998974	194.313	0.00889432	0.0515339	0.599054	0.93145
ENSMUSG00000009076	Zmat5	1611.25	-0.00141673	0.0448246	0.913552	0.978275	1178.14	-0.00198488	0.038066	0.835524	0.998692	1505.9	-0.0402593	0.0741314	0.196808	0.77198	1268.69	-0.0276527	0.058905	0.169414	0.759629
ENSMUSG00000009079	Ewsr1	1233.33	-0.00499998	0.0351658	0.833628	0.960966	920.51	0.00568367	0.035826	0.72344	0.990809	1144.08	-0.0239786	0.0527052	0.496049	0.956082	995.835	-0.00287256	0.0414242	0.909466	0.985679
ENSMUSG00000009090	Ap1b1	22.6749	0.846025	0.282196	0.00010817	0.0451558	20.1469	0.0100857	0.0408602	0.0275693	0.66567	32.6497	-0.0328729	0.0771175	0.0773791	0.544859	13.9327	-0.0155814	0.0563645	0.0493941	0.586347
ENSMUSG00000009092	Derl3	0	NA	NA	NA	NA	0.0784092	4.35389e-05	0.0391422	0.895622	NA	0.0706884	-0.000539447	0.0680609	0.866855	NA	0.0281379	-0.00030574	0.0535804	0.781459	NA
ENSMUSG00000009093	Gstt4	21.8749	-0.00204631	0.0464606	0.750027	0.940617	12.7004	-0.00337719	0.0391528	0.378313	0.964645	16.8312	0.0152199	0.0692143	0.250193	0.82519	16.5291	0.00569419	0.0534041	0.493262	0.906349
ENSMUSG00000009097	Tbx1	3.81128	0.00380511	0.0468675	0.39345	0.81831	3.09419	0.00332283	0.0392329	0.365806	0.960167	4.21499	-0.00918818	0.067983	0.420165	0.927911	2.82389	-0.00148683	0.0533874	0.618732	0.936387
ENSMUSG00000009108	Gnat2	455.622	-0.00248857	0.0461421	0.761904	0.943319	306.571	0.00245054	0.0388333	0.670626	0.989548	406.976	0.00479391	0.0660431	0.780373	0.994253	345.196	0.0133049	0.0544931	0.292962	0.837757
ENSMUSG00000009112	Bcl2l13	0.158869	-2.77911e-05	0.0468517	0.906915	NA	0.076429	0.000202808	0.0391437	0.981685	NA	0.141788	-0.000431841	0.0680544	0.866475	NA	0.0892007	0.000413273	0.0535814	0.9588	NA
ENSMUSG00000009114	2610028H24Rik	0.740995	-0.000548649	0.0468255	0.772412	NA	0.677721	0.000793725	0.0391456	0.528533	0.983283	0.944624	-0.00365055	0.068113	0.326566	NA	0.536298	0.000796923	0.0535603	0.840364	NA
ENSMUSG00000009115	Spatc1l	326.303	-0.00561867	0.044196	0.717661	0.932361	268.865	0.00935956	0.0379307	0.484524	0.978425	320.364	-0.0531974	0.0826067	0.11965	0.647221	276.442	-0.025678	0.0522044	0.31119	0.846845
ENSMUSG00000009145	Dqx1	26.9023	0.535391	0.731552	0.00515887	0.295572	19.1568	0.00511954	0.0394992	0.142207	0.833545	32.3373	0.00197862	0.0670553	0.868002	0.998656	15.2712	-0.00247161	0.0532058	0.691846	0.951184
ENSMUSG00000009185	Ccl8	109.809	-0.013874	0.0474693	0.313694	0.779274	95.7762	-0.00477148	0.0388499	0.484991	0.978425	109.224	-0.0406179	0.0811847	0.0839705	0.564218	97.6753	-0.0721229	0.128745	0.0186866	0.432459
ENSMUSG00000009207	Lnpk	5.62256	0.00675832	0.0471702	0.267627	0.749719	3.24928	-0.000763571	0.0390576	0.670828	0.989682	4.89963	0.0149443	0.0694923	0.191614	0.766542	3.79299	-0.000614661	0.0532545	0.813717	0.972894
ENSMUSG00000009210	Prr29	0.967761	0.00418836	0.0471027	0.0307314	NA	0.375392	0.000521447	0.039144	0.836687	0.998692	1.1321	0.00397435	0.0681025	0.323803	NA	0.227837	5.52165e-05	0.0535788	0.835363	NA
ENSMUSG00000009214	Mymk	4.94028	-0.00159771	0.0466747	0.72209	0.933399	3.5786	-0.00321857	0.0392604	0.160731	0.854408	3.94803	0.00299909	0.0677731	0.676929	0.985738	4.34524	-0.00296225	0.053337	0.563189	0.921356
ENSMUSG00000009216	Fam163b	48.4824	-0.0117292	0.0482832	0.151041	0.682811	44.8677	0.00479522	0.0392594	0.335494	0.953331	53.3709	-0.696251	0.367609	0.00140862	0.07475	42.8645	-0.0116636	0.0543313	0.267222	0.82531
ENSMUSG00000009246	Trpm5	69.2486	-0.0123151	0.0482955	0.18377	0.704525	88.1279	-0.00410641	0.0392375	0.33097	0.949836	77.7841	-0.0443748	0.0887515	0.011892	0.215307	83.3935	-0.022929	0.0604269	0.00882294	0.321048
ENSMUSG00000009248	Ascl2	488.851	-0.0141862	0.0473229	0.32037	0.78327	289.835	0.000200975	0.0383806	0.975936	0.99923	392.039	0.0551078	0.0935439	0.0469175	0.436657	367.201	0.278807	0.234966	0.00469519	0.253266
ENSMUSG00000009281	Rarres2	3385.84	-0.019822	0.0474794	0.285546	0.75928	2233.13	0.00781799	0.0387244	0.452998	0.973789	3130.82	-0.0223524	0.064256	0.456337	0.940876	2438.65	0.0278935	0.0535675	0.237177	0.810371
ENSMUSG00000009291	Pttg1ip	19.2411	0.0129305	0.0489705	0.0707208	0.602088	18.8844	0.00509915	0.0393692	0.279269	0.932544	24.7658	-0.032041	0.0780977	0.0244236	0.316708	15.6456	-0.639584	0.375217	0.00160363	0.154601
ENSMUSG00000009292	Trpm2	486.278	0.0233875	0.0476426	0.258735	0.746279	335.096	0.0944539	0.106311	0.0147312	0.600139	468.958	-0.00662287	0.0532588	0.841224	0.997907	350.485	0.0226542	0.049886	0.371809	0.869201
ENSMUSG00000009293	Ube2g2	0.660653	0.00149158	0.0468845	0.194376	NA	0.121581	-2.2502e-05	0.0391423	0.792877	NA	0.664915	0.00259915	0.0681082	0.242293	NA	0.0844136	-0.000388798	0.0535817	0.686706	NA
ENSMUSG00000009350	Mpo	38.4477	0.00334672	0.0469024	0.27857	0.756136	13.055	0.00406808	0.0393849	0.104922	0.787558	36.8108	0.00336907	0.0675796	0.698935	0.988871	12.2553	0.00744504	0.0540473	0.218538	0.797136
ENSMUSG00000009356	Lpo	565.061	0.0018221	0.0438876	0.908847	0.977152	388.126	-0.00144577	0.037638	0.885842	0.998726	515.604	0.0328053	0.0662802	0.307293	0.868942	428.217	0.0147561	0.0523667	0.432494	0.89017
ENSMUSG00000009376	Met	47.1097	-0.0134973	0.0490417	0.0928239	0.638486	32.2334	-0.00543609	0.0394268	0.228896	0.90811	36.5168	0.00227004	0.0662761	0.897034	0.999149	40.4411	0.00189828	0.052755	0.851688	0.979706
ENSMUSG00000009378	Slc16a12	184.161	0.00100548	0.0454341	0.955209	0.991218	162.583	-0.0150675	0.0425995	0.0682898	0.729549	178.533	-0.00769666	0.065205	0.704351	0.988871	169.125	-0.0671618	0.127918	0.0109077	0.361209
ENSMUSG00000009394	Syn2	78.4498	-0.00680581	0.0444049	0.666445	0.917843	50.4984	-0.0126947	0.0410485	0.16249	0.854705	66.4852	0.0372818	0.0755658	0.166025	0.732608	59.6848	0.00682152	0.049371	0.728729	0.956117
ENSMUSG00000009406	Elk1	209.013	-0.0163852	0.0488904	0.212897	0.722996	126.246	-0.0130895	0.0413384	0.131981	0.825309	164.415	0.044165	0.0812574	0.110469	0.629447	160.417	0.0209614	0.0561979	0.226427	0.80337
ENSMUSG00000009418	Nav1	841.876	0.00932921	0.0447435	0.551786	0.882294	633.363	0.0131993	0.0397959	0.292134	0.940147	811.614	-0.0193094	0.063385	0.481774	0.951223	661.667	-0.00559567	0.0471602	0.802693	0.971363
ENSMUSG00000009470	Tnpo1	0.0593464	-0.000228116	0.0468532	0.95756	NA	0	NA	NA	NA	NA	0	NA	NA	NA	NA	0.0446554	0.000341403	0.0535802	0.908062	NA
ENSMUSG00000009471	Myod1	0	NA	NA	NA	NA	0.022087	-0.000132485	0.0391432	0.827106	NA	0	NA	NA	NA	NA	0.0228385	-0.000338609	0.0535801	0.777464	NA
ENSMUSG00000009487	Otog	137.296	0.0143706	0.0459623	0.415532	0.827905	112.52	-0.0124878	0.0398265	0.301035	0.942138	138.168	-0.017992	0.0604479	0.548829	0.966245	112.91	-0.0663673	0.100486	0.0358763	0.532227
ENSMUSG00000009535	Rnmt	663.619	-0.00573282	0.0466162	0.502255	0.862603	590.006	-0.00108858	0.0387582	0.842167	0.998726	662.622	-0.016677	0.0691065	0.285275	0.854903	596.666	-0.0128888	0.0543866	0.289985	0.834481
ENSMUSG00000009545	Kcnq1	572.341	0.0244411	0.051572	0.183852	0.704547	387.538	0.00744359	0.038383	0.495095	0.97898	531.983	0.0285248	0.0665106	0.336972	0.893074	420.165	0.0188187	0.0498444	0.438681	0.891693
ENSMUSG00000009549	Srp14	0.335694	-0.00063786	0.0468451	0.606866	NA	0.247842	-0.000136786	0.0391404	0.74167	0.992447	0.276957	-0.000153675	0.0680419	0.820699	NA	0.297606	4.73763e-05	0.0535595	0.819091	NA
ENSMUSG00000009551	6330409D20Rik	984.988	0.0134451	0.04782	0.28579	0.75928	733.439	0.00945622	0.0400437	0.223214	0.906297	993.39	-0.0103617	0.0652772	0.615021	0.976828	733.99	-0.00317189	0.0503013	0.813321	0.972894
ENSMUSG00000009555	Cdk9	521.237	-0.0317455	0.0545069	0.146607	0.680466	353.884	-0.00572827	0.037802	0.619964	0.985951	453.666	0.000988908	0.0601969	0.972865	0.999149	406.499	0.0356997	0.0555465	0.202755	0.783245
ENSMUSG00000009563	Tor2a	215.894	0.00837655	0.046306	0.482571	0.857694	173.836	-0.00197057	0.0384634	0.791328	0.998573	210.168	-0.0117389	0.0642387	0.627275	0.978934	180.005	-0.0311611	0.0629207	0.098297	0.67282
ENSMUSG00000009566	Fpgs	396.003	-0.0193988	0.0513973	0.0781214	0.619115	330.224	-0.0055335	0.0388184	0.486254	0.978425	358.989	-0.0290516	0.0721172	0.209891	0.788078	361.969	-0.00697466	0.0515901	0.663474	0.948366
ENSMUSG00000009569	Mrtfb	522.645	-0.00178413	0.0449035	0.882822	0.971419	394.115	-0.00602355	0.0382192	0.580411	0.985951	488.439	-0.0211862	0.0651846	0.434342	0.931987	423.443	-0.0214386	0.0553847	0.257229	0.82306
ENSMUSG00000009575	Cbx5	0	NA	NA	NA	NA	0	NA	NA	NA	NA	0	NA	NA	NA	NA	0	NA	NA	NA	NA
ENSMUSG00000009580	Odam	420.547	0.0225579	0.054627	0.00599929	0.309092	293.284	0.00576468	0.0394145	0.281183	0.93383	472.903	0.00695164	0.066765	0.662954	0.984244	255.529	-0.0223838	0.0581997	0.130924	0.722553
ENSMUSG00000009585	Apobec3	0.198208	-0.000390943	0.0468507	0.8546	NA	0.166289	9.00566e-05	0.0391418	0.865478	NA	0.143828	-0.000530149	0.0680526	0.866591	NA	0.211042	0.000303222	0.0535717	0.810233	NA
ENSMUSG00000009588	St6galnac1	0	NA	NA	NA	NA	0	NA	NA	NA	NA	0	NA	NA	NA	NA	0	NA	NA	NA	NA
ENSMUSG00000009596	Taf7l	102.819	0.0111689	0.0470137	0.361883	0.807008	96.4934	-0.00577079	0.0392637	0.359208	0.960093	95.6391	0.0244806	0.0705723	0.248074	0.822027	102.611	-0.00788263	0.0525495	0.5505	0.920455
ENSMUSG00000009614	Sardh	91.0941	-0.00141159	0.045772	0.890728	0.972579	48.1163	0.0074399	0.0395251	0.290622	0.939627	76.8465	0.0201249	0.0691946	0.296054	0.864989	58.3326	0.30212	0.293581	0.00527116	0.262153
ENSMUSG00000009621	Vav2	23.3914	0.00396895	0.0468444	0.42066	0.830022	24.9172	-0.00626765	0.0397588	0.0572373	0.719453	24.2897	-7.20143e-07	0.067342	0.996299	0.999621	25.0013	-0.77	0.677077	0.00349148	0.2228
ENSMUSG00000009628	Tex15	1082.77	-0.0336922	0.0531261	0.14103	0.678124	813.616	-0.00760958	0.0375573	0.572354	0.985951	978.429	-0.0222667	0.0591875	0.498333	0.956082	898.912	-0.00174293	0.0452269	0.902962	0.984736
ENSMUSG00000009630	Ppp2cb	103.742	0.0119543	0.0485863	0.0807635	0.623201	56.4778	0.00104641	0.0389717	0.776466	0.997659	98.2802	0.0153052	0.0697239	0.142957	0.692384	60.6505	0.00386082	0.0529122	0.681058	0.951184
ENSMUSG00000009633	G0s2	224.04	0.00322917	0.0447075	0.823249	0.95883	155.879	0.00329011	0.038241	0.717633	0.99027	206.445	0.00199697	0.0619041	0.935835	0.999149	170.055	0.00520861	0.0501542	0.780375	0.967395
ENSMUSG00000009640	Dmap1	11.3518	0.00461956	0.0467476	0.467412	0.850346	10.794	0.00288257	0.0391342	0.465657	0.977424	13.8061	-0.0179565	0.0703166	0.157326	0.718631	9.13445	-0.00507145	0.053509	0.409928	0.880192
ENSMUSG00000009646	Pla2g12b	1385.48	0.0185014	0.0487994	0.250298	0.742352	997.682	0.0292752	0.0499478	0.091525	0.766508	1336.3	-0.00825141	0.0604412	0.747175	0.992203	1040.75	-0.000454837	0.0455591	0.9755	0.995708
ENSMUSG00000009647	Mcu	0.731686	0.00140615	0.0468469	0.542304	NA	0.608724	-0.000783172	0.0391494	0.221941	0.905608	0.603111	0.002806	0.0680808	0.573821	NA	0.689093	-0.00227068	0.0536195	0.165146	NA
ENSMUSG00000009654	Oit3	0.159628	5.33864e-06	0.0468505	0.983333	NA	0.0256037	-0.000179509	0.0391433	0.814166	NA	0.0900162	0.000705839	0.068062	0.905763	NA	0.0730342	9.91048e-05	0.0535772	0.901106	NA
ENSMUSG00000009670	Tex11	652.672	0.0152213	0.0458527	0.396675	0.819688	478.05	-0.00565196	0.0378243	0.612148	0.985951	604.116	0.0159395	0.0638716	0.543638	0.965273	519.116	-0.0104271	0.0457732	0.671579	0.950552
ENSMUSG00000009681	Bcr	210.567	0.0163764	0.0498316	0.122023	0.662542	122.416	0.00425629	0.03907	0.451698	0.973789	188.863	0.0422123	0.0841756	0.0481972	0.442382	138.638	0.0176095	0.0563655	0.147911	0.743533
ENSMUSG00000009687	Fxyd5	11.6852	0.00628674	0.0467865	0.428973	0.833442	9.01784	0.00146743	0.039006	0.746418	0.992843	11.7413	-0.00145588	0.066919	0.903703	0.999149	9.01163	-0.00399591	0.0529793	0.623436	0.937774
ENSMUSG00000009731	Kcnd1	80.6938	-0.00593448	0.0459977	0.583062	0.8926	60.6678	-0.00893985	0.0396653	0.281404	0.93383	71.9917	-0.0173994	0.0656462	0.477434	0.949101	67.9441	-0.0154255	0.0543924	0.307225	0.846575
ENSMUSG00000009733	Tfcp2	0.084492	0.000288326	0.0468538	0.850968	NA	0.0898963	3.25629e-05	0.0391424	0.892457	NA	0.145997	9.82352e-05	0.0680513	0.981618	NA	0.0443024	-0.000390175	0.0535807	0.777464	NA
ENSMUSG00000009734	Pou6f2	86.4635	0.00493679	0.0465079	0.534657	0.875727	79.2386	-0.00431156	0.0389296	0.501679	0.979896	86.1435	-0.00193009	0.0653382	0.915931	0.999149	80.3339	-0.0107806	0.0540484	0.315097	0.849378
ENSMUSG00000009739	Pou6f1	570.562	-0.0525114	0.0636617	0.0706273	0.602088	472.749	-0.00733901	0.0375845	0.567129	0.985951	546.904	-0.164145	0.0863149	0.0051293	0.138321	495.075	-0.047896	0.0663077	0.108014	0.684168
ENSMUSG00000009741	Ubp1	383.707	0.00652155	0.0461243	0.548242	0.880606	259.674	0.019157	0.0452086	0.0213056	0.633095	364.815	-0.014647	0.0666783	0.472217	0.947037	274.646	0.0225885	0.0573795	0.180188	0.769337
ENSMUSG00000009772	Nuak2	1315.62	0.0292633	0.0563981	0.0926956	0.638274	978.104	0.0341408	0.0587351	0.0337428	0.678883	1270.76	-0.0175676	0.0642079	0.510319	0.95729	1014.57	-0.0127828	0.0471469	0.61017	0.934683
ENSMUSG00000009828	Cilk1	2532.72	0.0193511	0.0465715	0.34571	0.797978	1699.38	0.0498072	0.0683009	0.0410933	0.686335	2361.46	0.0119404	0.057223	0.559197	0.966901	1835.62	0.0590729	0.0589974	0.0839038	0.64627
ENSMUSG00000009863	Sdhb	19.2827	-0.00707087	0.04675	0.423755	0.831975	12.7944	-0.00312891	0.0390497	0.469721	0.977608	16.03	0.00721115	0.0666444	0.647048	0.981548	15.298	0.00154519	0.0526628	0.908567	0.98554
ENSMUSG00000009876	Cox4i2	225.91	0.0204687	0.0475017	0.279961	0.756938	154.191	-0.00665065	0.0385018	0.510472	0.981169	207.931	0.0291292	0.0673226	0.334861	0.892658	168.674	-0.00819878	0.0488145	0.696608	0.952326
ENSMUSG00000009894	Snap47	0	NA	NA	NA	NA	0	NA	NA	NA	NA	0	NA	NA	NA	NA	0	NA	NA	NA	NA
ENSMUSG00000009900	Wnt3a	268.422	-0.006915	0.0469336	0.356956	0.805507	198.751	-0.00648445	0.0394424	0.314403	0.947882	235.567	0.00311044	0.0658007	0.862595	0.997907	225.249	0.00161235	0.0521591	0.905353	0.98483
ENSMUSG00000009905	Kdsr	1204.93	-0.00663763	0.044146	0.69082	0.924962	837.953	0.00641657	0.0387507	0.474653	0.978303	1100.72	-0.0117358	0.0592005	0.693155	0.988473	920.736	0.0159353	0.0532959	0.398191	0.876532
ENSMUSG00000009907	Vps4b	3963.83	0.0421209	0.0598449	0.130064	0.667408	3109.69	-0.00679778	0.0375329	0.576744	0.985951	3784.05	0.0059933	0.0509579	0.86146	0.997907	3275.94	-0.0337788	0.0580496	0.124072	0.714077
ENSMUSG00000009927	Rps25	0.393024	0.000357843	0.046845	0.959892	NA	0.220207	-0.00021615	0.0391421	0.603906	NA	0.300422	0.000834612	0.0680498	0.789803	NA	0.288719	-0.000606998	0.0535743	0.701065	NA
ENSMUSG00000009941	Nxf2	444.311	0.00145979	0.0402114	0.945227	0.988357	342.403	0.00399948	0.0362866	0.77955	0.998092	433.494	-0.0386987	0.0657982	0.266465	0.839979	353.93	-0.0421331	0.0547423	0.164792	0.754901
ENSMUSG00000009995	Taz	16.893	-0.0120156	0.0485622	0.0914481	0.637719	12.0709	0.00167583	0.0388559	0.778962	0.998092	14.0129	-0.0231176	0.0720221	0.12838	0.663985	14.5525	0.00182745	0.0526658	0.883326	0.982071
ENSMUSG00000010021	Kif19a	693.59	-0.0193936	0.0455323	0.347178	0.798783	505.024	-0.00539442	0.0384895	0.549559	0.985081	619.672	-0.00814027	0.0611172	0.781233	0.994348	564.327	-0.0146685	0.048902	0.52137	0.915364
ENSMUSG00000010025	Aldh3a2	1.59874	0.000867691	0.0467988	0.697354	NA	0.897764	0.0005141	0.0391265	0.91007	0.99923	1.43923	0.00284307	0.0679498	0.565009	NA	1.00687	0.00172557	0.0535427	0.895162	NA
ENSMUSG00000010044	Zmynd10	517.421	0.00864338	0.040281	0.682624	0.921905	363.248	-0.00838653	0.036339	0.587107	0.985951	471.392	0.0217362	0.0562523	0.515939	0.958264	400.362	0.00211722	0.0425987	0.935632	0.988361
ENSMUSG00000010045	Tmem115	511.098	0.0200542	0.050591	0.184089	0.704557	337.72	0.225572	0.232427	0.00547061	0.517892	514.542	-0.00207424	0.0638981	0.966201	0.999149	338.827	0.0643975	0.0905205	0.046424	0.580869
ENSMUSG00000010047	Hyal2	452.286	0.004341	0.0455474	0.714308	0.931291	352.592	-0.0034551	0.0384503	0.675709	0.990074	460.587	-0.0103389	0.0619146	0.703099	0.988871	350.331	-0.0320261	0.0618051	0.132709	0.726373
ENSMUSG00000010048	Ifrd2	35.0372	0.00344511	0.0461756	0.692746	0.925167	20.9023	-0.00222913	0.0388596	0.668486	0.989409	28.3217	0.0117298	0.0672098	0.489438	0.954585	25.9238	-0.000700968	0.0524135	0.938077	0.989308
ENSMUSG00000010051	Hyal1	650.346	0.074451	0.146286	0.0157457	0.430139	443.427	0.0326856	0.0576463	0.0279433	0.66567	644.611	0.0145499	0.0635174	0.58283	0.971215	450.653	0.0258263	0.0521332	0.344144	0.860272
ENSMUSG00000010054	Tusc2	144.621	-0.0193617	0.0466927	0.321465	0.783817	112.699	-0.021867	0.043489	0.1687	0.859818	135.352	-0.0783465	0.083863	0.0746528	0.535218	120.888	-0.110824	0.106423	0.0191612	0.432804
ENSMUSG00000010057	Nprl2	2.74852	-0.000488256	0.0467786	0.847128	0.965243	4.83016	-0.00152254	0.0391501	0.323794	0.948634	3.82774	-0.00508949	0.0680919	0.358479	0.90262	3.67534	-0.00247275	0.053598	NA	NA
ENSMUSG00000010064	Slc38a3	89.1518	-0.00573638	0.0469439	0.347348	0.798783	118.697	-0.00469957	0.0393767	0.18232	0.871532	78.7148	-0.000928639	0.0665846	0.962196	0.999149	127.418	-0.00323595	0.0530367	0.693317	0.95193
ENSMUSG00000010066	Cacna2d2	354.472	0.0051531	0.0446735	0.713636	0.931291	255.108	0.00920589	0.0395931	0.311924	0.946989	331.33	-0.0137959	0.0640254	0.593202	0.972982	274.394	0.00847408	0.0511631	0.627115	0.939067
ENSMUSG00000010067	Rassf1	579.184	0.0194436	0.0515871	0.0721837	0.60542	461.966	0.0166302	0.0438731	0.0217913	0.633095	674.903	-0.0155217	0.0681864	0.374978	0.909138	398.618	-0.0153394	0.0499037	0.49155	0.906023
ENSMUSG00000010080	Epn3	13.8915	-0.000568889	0.0463526	0.9299	0.983362	11.6846	-0.00901878	0.0405664	0.00843429	0.549215	11.3607	0.0153213	0.0690799	0.268032	0.841771	13.6109	-0.00993171	0.0545339	0.117687	0.69799
ENSMUSG00000010086	Rnf112	990.72	0.00449548	0.0425487	0.809198	0.953402	738.53	0.00953283	0.0381352	0.469908	0.977608	953.473	-0.0296825	0.0653685	0.345418	0.898107	773.098	-0.0143084	0.0469613	0.587212	0.926752
ENSMUSG00000010095	Slc3a2	951.106	0.0132295	0.0484029	0.203111	0.717171	834.813	0.00732307	0.0397503	0.166509	0.859088	1039.25	-0.012664	0.0672996	0.37151	0.908561	769.919	-0.00836798	0.0523917	0.55777	0.920455
ENSMUSG00000010097	Nxf1	526.408	-0.0373819	0.056658	0.123395	0.662542	415.335	-0.00945229	0.0384007	0.447338	0.972821	477.015	-0.0356261	0.0630792	0.312006	0.872641	455.955	-0.0126718	0.0482356	0.585905	0.926707
ENSMUSG00000010110	Stx5a	1.9201	0.00528561	0.0472339	0.0323949	0.522538	1.05591	0.00104493	0.0391428	0.597071	0.985951	2.22773	0.00788209	0.0684532	0.182677	0.754253	0.760467	0.000160237	0.0535533	0.941298	NA
ENSMUSG00000010122	Slc47a1	0.0917277	-0.000354087	0.0468544	0.856791	NA	0	NA	NA	NA	NA	0	NA	NA	NA	NA	0.0671731	0.000360096	0.0535811	0.989564	NA
ENSMUSG00000010136	Pifo	34.1389	0.00885605	0.0476452	0.146554	0.680466	27.164	0.00799778	0.0401758	0.0459988	0.695413	40.6626	-0.00487543	0.0671088	0.683822	0.98625	22.245	0.00332157	0.0531819	0.67413	0.951184
ENSMUSG00000010142	Tnfrsf13b	535.321	0.020118	0.0512403	0.125832	0.662833	346.696	0.0196365	0.0455399	0.0344901	0.678883	514.529	0.00116998	0.0650489	0.956513	0.999149	363.749	0.0295332	0.060213	0.149407	0.744578
ENSMUSG00000010154	Spire2	27.06	-0.00110625	0.0460058	0.896336	0.974073	17.0987	-0.00131059	0.038767	0.799749	0.998573	23.5348	0.0110725	0.0667706	0.529411	0.963344	19.7847	0.00552614	0.052724	0.639545	0.943326
ENSMUSG00000010175	Prox1	1027.96	-0.00648508	0.0409631	0.755281	0.941529	797.231	-0.00802863	0.0375784	0.557048	0.985951	956.276	-0.032781	0.0575952	0.360735	0.90262	858.389	-0.0358617	0.0561943	0.194432	0.777016
ENSMUSG00000010205	Raver1	2858.35	-0.0165656	0.0488265	0.226189	0.731721	1969.21	0.00259859	0.0384627	0.737588	0.992347	2534.52	-0.00714426	0.0629482	0.771495	0.993933	2226.32	0.0185304	0.0551476	0.269885	0.82531
ENSMUSG00000010277	2610507B11Rik	123.508	0.01698	0.0471651	0.310123	0.77634	112.936	-0.0089859	0.0389123	0.407144	0.968915	118.997	-0.000204931	0.0589397	0.992613	0.999149	117.889	-0.0430934	0.0711754	0.0733601	0.625461
ENSMUSG00000010290	AI597479	111.701	-0.00743419	0.0463614	0.487142	0.858774	80.96	-0.00720208	0.0392344	0.379038	0.964778	99.6337	-0.00250772	0.0650253	0.912473	0.999149	90.7417	-0.00557867	0.0510467	0.735084	0.957854
ENSMUSG00000010307	Tmem86a	192.418	-0.00185863	0.0459578	0.844309	0.964318	130.665	-0.0114623	0.0413845	0.0163415	0.608768	145.861	0.473269	0.351934	0.00352069	0.115428	166.566	0.00334007	0.0527839	0.72635	0.955865
ENSMUSG00000010311	Optc	2.7735	-0.00379942	0.0470134	0.103408	0.648817	2.24414	-0.00129449	0.0391487	0.256607	0.924845	2.12898	-0.000870064	0.0679116	0.837068	NA	2.62456	0.000735161	0.0534746	0.997276	0.999234
ENSMUSG00000010342	Tex14	385.487	0.0179006	0.050613	0.111161	0.65827	285.54	0.00797076	0.0394947	0.325514	0.948634	382.406	0.00561213	0.0651207	0.763226	0.993933	289.949	-0.00244864	0.0505545	0.892812	0.982867
ENSMUSG00000010358	Ifi35	139.129	0.00227965	0.0426133	0.894484	0.97377	102.924	0.00638908	0.0392026	0.395076	0.965324	133.926	-0.020922	0.0684173	0.336681	0.892919	107.996	-0.0105831	0.0510515	0.567773	0.92275
ENSMUSG00000010362	Rdm1	857.176	0.0220961	0.0529893	0.0760272	0.614655	581.064	0.0104993	0.0405545	0.147858	0.841952	836.864	0.00605295	0.0655603	0.749607	0.992203	597.025	0.00972617	0.0509853	0.604185	0.932928
ENSMUSG00000010376	Nedd8	579.063	-0.0302718	0.0538236	0.13203	0.66944	479.629	0.00337229	0.0374874	0.765414	0.996858	533.265	-0.0810037	0.100699	0.0617962	0.494769	520.39	0.00276956	0.0483353	0.895437	0.98301
ENSMUSG00000010392	Gosr1	1027.91	0.0172746	0.0494737	0.182491	0.704077	771.901	0.00665006	0.0386629	0.49256	0.97866	1022.72	-0.00316965	0.0621538	0.916275	0.999149	782.842	-0.0156366	0.0528225	0.405058	0.878714
ENSMUSG00000010406	Mrpl52	1.6894	-0.00215995	0.0468401	0.440753	NA	1.17801	0.00157147	0.039157	0.528166	0.983253	1.63751	-0.00415175	0.0680405	0.429804	NA	1.21993	0.00331465	0.0536136	0.535361	NA
ENSMUSG00000010435	Spaca7	773.627	-0.0394691	0.0659775	0.0506855	0.56266	584.014	-0.0151967	0.0411018	0.213679	0.899564	687.069	-0.0200594	0.0637678	0.475329	0.948652	654.692	-0.0107414	0.0472989	0.653094	0.94664
ENSMUSG00000010453	Kansl3	3.24482	0.00207813	0.0467054	0.642262	0.912717	3.12886	-0.0038254	0.0393237	0.129066	0.821564	3.3491	0.0024686	0.0675306	0.778648	0.994253	3.07868	-0.0104776	0.0548143	0.0504789	0.589215
ENSMUSG00000010461	Eya4	28.0709	0.00567348	0.0468452	0.394927	0.81929	20.4487	-0.000651974	0.0386898	0.891703	0.998726	26.6135	0.00411037	0.0664348	0.7948	0.994648	21.6877	-0.0112913	0.0540764	0.303983	0.845044
ENSMUSG00000010476	Ebf3	2.31576	-0.00265017	0.0467969	0.501776	0.862405	2.08419	-4.28752e-05	0.0390592	0.826114	0.998573	2.30467	-0.00599155	0.0680134	0.427514	0.929899	2.12946	-0.00185984	0.0533643	0.592158	0.927916
ENSMUSG00000010492	Uckl1os	12.9391	-0.00708299	0.0473555	0.15775	0.684426	11.2756	-0.00465528	0.0393988	0.160607	0.854408	11.0072	-0.00757004	0.0675427	0.526695	0.962375	12.5782	-0.00318192	0.0533474	0.555531	0.920455
ENSMUSG00000010505	Myt1	425.554	-0.00379354	0.0438299	0.811383	0.954027	346.488	-0.00329583	0.0378169	0.747518	0.993077	387.462	-0.00554012	0.060739	0.842724	0.997907	379.251	-0.00861107	0.0496037	0.673085	0.951184
ENSMUSG00000010517	Faf1	4.07081	0.00318279	0.0468062	0.461051	0.847542	1.16747	0.000818917	0.0391082	0.88897	0.998726	3.06404	0.0153436	0.0702552	0.0389308	0.401101	1.8724	0.00999571	0.0547563	0.0719378	NA
ENSMUSG00000010529	Gm266	13.6947	-0.00136881	0.0462259	0.86288	0.967081	13.1597	0.00298357	0.0389531	0.60038	0.985951	15.7134	-0.0384124	0.0819358	0.0383574	0.398221	11.8701	-0.0147118	0.0554286	0.1613	0.753313
ENSMUSG00000010538	Tsacc	155.535	0.00597374	0.0460009	0.586003	0.892857	130.528	-0.0107461	0.0408442	0.0801141	0.752264	151.829	0.00560918	0.0654313	0.767829	0.993933	134.322	-0.024585	0.0602063	0.0686129	0.615449
ENSMUSG00000010554	Mettl16	2.61296	-0.00398744	0.0469787	0.241031	0.737834	2.57419	-0.0014799	0.0391145	0.42132	0.970598	2.36726	-0.00584666	0.0681267	0.359098	0.90262	2.79196	-0.00342655	0.0535055	0.400902	0.877263
ENSMUSG00000010592	Dazl	76.8201	-0.00218868	0.0464293	0.74801	0.939979	51.0139	0.00154761	0.038685	0.80603	0.998573	62.0701	0.000872881	0.0656115	0.954491	0.999149	61.967	0.00789177	0.0537151	0.371317	0.869201
ENSMUSG00000010601	Apol7a	207.572	0.00391192	0.0423854	0.832332	0.960757	148.554	-0.0036829	0.0371569	0.763023	0.996395	193.499	-0.000269824	0.0553918	0.993861	0.999149	160.307	-0.0113201	0.0480863	0.625072	0.938446
ENSMUSG00000010607	Pigyl	609.942	-0.0374559	0.0523197	0.145803	0.680466	540.077	-0.0104259	0.0385776	0.426546	0.970598	606.397	-0.197593	0.104947	0.00383992	0.120377	549.439	-0.178342	0.101095	0.00382682	0.23306
ENSMUSG00000010608	Rbm25	164.913	0.0105467	0.0440743	0.556671	0.88429	125.789	0.00245669	0.03841	0.746136	0.992843	156.763	-0.0196973	0.0642807	0.473584	0.947598	133.359	-0.0267032	0.0582183	0.261517	0.823846
ENSMUSG00000010609	Psen2	16.8745	0.0056092	0.0472621	0.0632052	0.590532	5.09872	0.000171563	0.0391115	0.968398	0.99923	15.132	0.0118948	0.0694397	0.0157999	0.251683	6.33827	0.00269288	0.0535532	0.43094	0.889821
ENSMUSG00000010651	Acaa1b	585.514	-0.0212076	0.051537	0.124626	0.662542	449.581	-0.00223015	0.0375449	0.832006	0.998616	525.723	-0.025846	0.0691941	0.2956	0.864268	498.608	0.00400593	0.0463337	0.85804	0.980906
ENSMUSG00000010660	Plcd1	332.571	0.0260464	0.0511615	0.188636	0.707939	236.274	-0.0165723	0.0433665	0.0430915	0.691209	279.259	0.368707	0.115473	6.78729e-05	0.0127211	278.017	-0.00133655	0.0511017	0.935146	0.988088
ENSMUSG00000010663	Fads1	112.934	-0.00461621	0.0459797	0.646822	0.91358	84.4331	0.000327867	0.0384872	0.927291	0.99923	105.027	-0.00528395	0.0653563	0.78202	0.994368	91.106	0.00535349	0.0515534	0.707157	0.952976
ENSMUSG00000010721	Lmbr1	18.5669	-0.0103672	0.0479532	0.154029	0.683705	13.053	-0.00380086	0.0391937	0.338537	0.95394	15.4164	0.00503075	0.0670365	0.6942	0.988803	15.5063	0.00717728	0.0534622	0.46482	0.896623
ENSMUSG00000010751	Tnfrsf22	258.354	0.0148233	0.0496673	0.0632991	0.590532	168.915	0.00949794	0.0404319	0.103901	0.785467	264.001	-0.00243888	0.0662264	0.873	0.998974	163.084	-0.00877924	0.0520515	0.589809	0.927069
ENSMUSG00000010755	Cars	35.4872	0.0138634	0.0496969	0.00792553	0.343654	22.0102	0.00686171	0.0398738	0.070653	0.733342	42.3024	-0.000508106	0.0674455	0.95232	0.999149	17.1374	-0.00476923	0.053288	0.519285	0.915322
ENSMUSG00000010760	Phlda2	0.0415689	-0.000272705	0.0468534	0.936234	NA	0	NA	NA	NA	NA	0	NA	NA	NA	NA	0.0308203	0.00029061	0.0535802	0.914087	NA
ENSMUSG00000010796	Asz1	5.10055	-0.00618103	0.047165	0.233522	0.735418	1.70222	-0.000503749	0.039094	0.649063	0.988311	3.14612	0.0124501	0.0692919	0.120079	0.647369	3.12685	0.0137134	0.0559598	0.0180452	0.428468
ENSMUSG00000010797	Wnt2	2.01303	0.00249706	0.0468761	0.329397	0.789198	0.47724	-0.000245876	0.039141	0.406163	0.968915	1.52025	0.0144506	0.0702397	0.00224664	NA	0.896851	0.00228341	0.0536146	0.481634	NA
ENSMUSG00000010803	Gabra1	2.14274	-0.00302803	0.0468663	0.382862	0.812501	1.87573	-0.00155076	0.0391487	0.268239	0.928921	1.91329	-0.00264667	0.0678747	0.650301	NA	2.11542	-0.00322273	0.0535525	0.343786	0.86006
ENSMUSG00000010825	Grid2ip	130.097	5.96664e-06	0.045097	0.985677	0.996704	91.1082	0.00385543	0.039027	0.491774	0.978425	114.351	0.00762002	0.0663892	0.65206	0.982403	103.624	0.0316772	0.0645338	0.06485	0.609905
ENSMUSG00000010830	Kdelr3	0	NA	NA	NA	NA	0	NA	NA	NA	NA	0	NA	NA	NA	NA	0	NA	NA	NA	NA
ENSMUSG00000010841	Cfap97d1	76.3457	0.0166196	0.0491493	0.200638	0.716259	54.2727	0.00351568	0.0384036	0.679269	0.990074	74.7124	0.00408991	0.0634473	0.861931	0.997907	55.9459	-0.011229	0.0521373	0.499963	0.908274
ENSMUSG00000010911	Apip	236.381	0.00477734	0.0455891	0.679368	0.920849	158.617	0.00139587	0.038124	0.874668	0.998726	222.262	0.0183574	0.0674171	0.38824	0.914354	170.259	0.0143357	0.0521803	0.424031	0.886159
ENSMUSG00000010914	Pdhx	310.181	0.00726334	0.0449424	0.568181	0.886156	251.739	-0.00928716	0.0392318	0.37173	0.961399	287.065	0.00852867	0.0618949	0.750632	0.992356	271.486	-0.0480974	0.0675979	0.11109	0.687396
ENSMUSG00000010936	Vac14	165.387	-0.006036	0.0458098	0.66226	0.917843	178.982	-0.00606022	0.0393158	0.316857	0.948361	154.918	-0.00517558	0.0648772	0.796676	0.994648	188.731	-0.0137302	0.0542468	0.290494	0.834481
ENSMUSG00000011008	Mcoln2	1735.48	0.00240965	0.0448459	0.858021	0.966077	1515.71	0.0197889	0.0459735	0.0162186	0.608768	1940.69	-0.045021	0.0864679	0.0301523	0.353207	1376.55	-0.00275594	0.0494043	0.87799	0.982071
ENSMUSG00000011034	Slc5a1	0	NA	NA	NA	NA	0	NA	NA	NA	NA	0	NA	NA	NA	NA	0	NA	NA	NA	NA
ENSMUSG00000011052		816.727	-0.00231607	0.0429731	0.914292	0.97849	647.176	-0.0137384	0.0404506	0.251414	0.920922	736.349	0.0192623	0.0608669	0.522978	0.960802	713.063	-0.0113806	0.0490759	0.61918	0.936387
ENSMUSG00000011096	Akt1s1	1374.58	-0.0197425	0.0442863	0.447659	0.843195	947.208	-0.0101914	0.0383084	0.291826	0.940147	1191.64	0.0280238	0.0620952	0.376659	0.909138	1090.78	0.015667	0.0465113	0.504638	0.909437
ENSMUSG00000011114	Tbrg1	0	NA	NA	NA	NA	0	NA	NA	NA	NA	0	NA	NA	NA	NA	0	NA	NA	NA	NA
ENSMUSG00000011118	Panx3	15.1382	0.0124383	0.0489695	0.0371405	0.527807	9.87002	0.00497353	0.0393152	0.324369	0.948634	16.0193	0.00926412	0.0678885	0.439167	0.933507	9.16091	-0.00353013	0.0529572	0.648291	0.946031
ENSMUSG00000011148	Adssl1	0.0900594	0.00029134	0.0468538	0.850968	NA	0.0397044	0.000197389	0.0391434	0.965915	NA	0.140952	0.000223088	0.0680547	0.981866	NA	0	NA	NA	NA	NA
ENSMUSG00000011154	Cfap161	256.008	-0.226977	0.0836567	0.000318274	0.0819859	191.343	-0.00940249	0.0383112	0.451806	0.973789	232.797	-0.22291	0.111185	0.00253083	0.0984186	210.707	-0.0405532	0.0586677	0.160979	0.753313
ENSMUSG00000011158	Brf1	28.9229	-0.00122071	0.0460093	0.889571	0.972388	20.4874	0.00210202	0.0387329	0.776502	0.997659	25.2745	-0.0116916	0.0659482	0.568114	0.968179	23.4559	0.00117648	0.0525105	0.922829	0.986658
ENSMUSG00000011171	Vipr2	1707.94	0.0142306	0.0488359	0.171091	0.693838	1232.45	0.00963012	0.0401993	0.187688	0.873983	1741.15	-0.0051243	0.0652314	0.790491	0.994648	1215.02	-0.0101833	0.0500027	0.791173	0.969092
ENSMUSG00000011179	Odc1	82.4366	0.0216632	0.0528358	0.0657619	0.597102	65.6478	-0.00153518	0.0385921	0.813283	0.998573	78.9915	0.0132925	0.067207	0.463254	0.943183	68.6538	-0.0352639	0.0662947	0.0763573	0.632184
ENSMUSG00000011254	Thg1l	172.359	-0.0172371	0.0497876	0.151696	0.682811	106.39	-0.00655376	0.0392314	0.342174	0.955384	137.403	0.0177606	0.0671792	0.417958	0.927147	132.885	0.0186683	0.0557678	0.226823	0.803738
ENSMUSG00000011256	Adam19	1076.41	-0.0106504	0.0456602	0.452716	0.845053	902.892	-0.0134631	0.0406611	0.237788	0.913743	1005.47	-0.0252327	0.0593181	0.45127	0.938437	964.623	-0.0209995	0.0555331	0.254213	0.820325
ENSMUSG00000011257	Pabpc4	22.9923	-0.00591492	0.0468652	0.386905	0.815067	16.6484	0.00299337	0.0391053	0.490266	0.978425	21.4428	-0.0143114	0.0688916	0.280351	0.850417	17.9613	0.0029848	0.0529961	0.748407	0.961162
ENSMUSG00000011263	Exoc3l2	14.6603	0.0182603	0.0514964	0.0280816	0.506784	11.8303	0.00579627	0.0395091	0.228633	0.90811	16.8908	-0.00761957	0.0664292	0.646638	0.981352	10.2185	-0.00793694	0.0537785	0.317611	0.850134
ENSMUSG00000011267	Zfp296	21.8444	0.00366122	0.0470381	0.0202218	0.468773	3.28686	-0.00172885	0.0391715	0.206938	0.893384	20.1198	0.00780413	0.0686799	0.00318368	0.111095	4.20054	-0.000522611	0.0534731	0.807448	0.971765
ENSMUSG00000011305	Plin5	360.346	-0.00812545	0.0427073	0.666338	0.917843	274.786	-0.014326	0.0406442	0.226645	0.907676	323.066	0.00848912	0.0604002	0.767863	0.993933	305.517	-0.0190038	0.0464429	0.466589	0.896623
ENSMUSG00000011306	Sugp1	0	NA	NA	NA	NA	0	NA	NA	NA	NA	0	NA	NA	NA	NA	0	NA	NA	NA	NA
ENSMUSG00000011349	Dmrtc2	0	NA	NA	NA	NA	0	NA	NA	NA	NA	0	NA	NA	NA	NA	0	NA	NA	NA	NA
ENSMUSG00000011350	Gm5893	82.4493	0.0102619	0.0481258	NA	NA	40.1117	-0.0049662	0.0392293	0.354929	0.957895	74.1201	0.029811	0.076903	NA	NA	46.0666	-0.00266467	0.0525477	0.804223	0.97144
ENSMUSG00000011382	Dhdh	86.1681	0.00123476	0.0447938	0.932452	0.983939	64.3913	-0.0038876	0.0383063	0.665191	0.989409	80.215	-0.0191034	0.0638878	0.492903	0.955951	69.4988	-0.0179089	0.0548273	0.284181	0.833564
ENSMUSG00000011427	Zfp790	3.78685	-0.00440225	0.0470594	0.12457	0.662542	2.99819	-0.00130552	0.0391437	0.354293	0.957895	2.24029	7.25985e-05	0.0677159	0.992453	0.999149	4.24196	0.00165565	0.0535539	0.456441	0.895805
ENSMUSG00000011463	Cpb1	0	NA	NA	NA	NA	0	NA	NA	NA	NA	0	NA	NA	NA	NA	0	NA	NA	NA	NA
ENSMUSG00000011486	Slc25a41	7.0674	0.00174382	0.0465595	0.754062	0.941529	16.8326	-0.0050659	0.0395056	0.0906378	0.766508	5.6063	0.018846	0.0710016	0.096628	0.596362	18.3685	-0.000380204	0.0532596	0.910402	0.985679
ENSMUSG00000011589	Fsd1	0.142478	-0.000170248	0.0468513	0.869041	NA	0.088069	-2.73595e-05	0.039142	0.850559	NA	0.104057	-0.000145023	0.0680521	0.941558	NA	0.118493	8.08336e-05	0.053577	0.898972	NA
ENSMUSG00000011632	Pinlyp	162.667	-0.0132315	0.0467147	0.376195	0.812201	109.616	-0.0160006	0.0416102	0.196595	0.881726	138.854	0.0171661	0.0618941	0.555122	0.966245	128.427	0.00192815	0.0499194	0.919304	0.986117
ENSMUSG00000011658	Fuz	11.7957	-0.00495854	0.0467286	0.459851	0.847319	8.1471	-0.00778607	0.0401663	0.0179976	0.608768	9.0229	0.0139597	0.0689372	0.266663	0.839979	10.155	-0.0066914	0.0537037	0.322455	0.851371
ENSMUSG00000011751	Sptbn4	3217.43	0.0152216	0.0427622	0.473972	0.853101	2182.9	0.00548378	0.0375539	0.665691	0.989409	2933.23	0.0328164	0.0640374	0.345995	0.898434	2406.33	0.0284027	0.051777	0.278178	0.829924
ENSMUSG00000011752	Pgam1	256.459	-0.0171658	0.0477685	0.231951	0.734087	187.808	-0.00132627	0.0383028	0.866277	0.998726	224.137	-0.015622	0.0640406	0.550398	0.966245	214.2	0.00348619	0.0507167	0.834714	0.9744
ENSMUSG00000011831	Evi5	239.184	-0.0249532	0.0534548	0.112613	0.660177	151.635	0.0107154	0.039062	0.361273	0.960093	199.795	-0.0146421	0.0635365	0.591033	0.972982	181.817	0.134882	0.16218	0.0136607	0.39402
ENSMUSG00000011832	Evi5l	268.589	0.0175848	0.0488064	0.242997	0.738484	189.052	0.00209275	0.0380517	0.823241	0.998573	247.792	0.0243411	0.0682857	0.318738	0.879203	206.234	0.0133131	0.0516054	0.492296	0.906318
ENSMUSG00000011837	Snapc2	1149.52	-0.0037073	0.0416645	0.835994	0.962067	752.827	-0.00558425	0.0370501	0.676631	0.990074	1015.31	0.0214251	0.0637778	0.462228	0.942757	855.583	0.0568818	0.0557127	0.0896422	0.654956
ENSMUSG00000011877	Git1	1137.91	0.00280589	0.0435347	0.858732	0.966272	813.553	0.00456802	0.0370561	0.717803	0.99027	1052.66	-0.00333971	0.0617634	0.903845	0.999149	883.02	0.0161291	0.0427897	0.549924	0.920455
ENSMUSG00000011884	Gltp	310.535	0.0186288	0.0500458	0.164514	0.687432	205.718	-0.00102955	0.0378856	0.916308	0.99923	282.809	0.0331234	0.0727802	0.211353	0.790745	227.235	-0.0031759	0.0502165	0.86276	0.980906
ENSMUSG00000011958	Bnip2	266.354	0.0127599	0.0448914	0.469033	0.850738	224.53	0.00112665	0.0377807	0.91171	0.99923	261.405	-0.0399716	0.0726576	0.202243	0.77953	231.077	-0.0546851	0.0840087	0.0514061	0.590512
ENSMUSG00000011960	Ccnt1	197.216	-0.00475775	0.0460824	0.627351	0.908538	111.558	-0.0034195	0.0387579	0.614692	0.985951	156.438	0.0307146	0.0743635	0.14132	0.690029	142.278	0.0232603	0.0591737	0.0895845	0.654956
ENSMUSG00000012017	Scarf2	0.137899	0.000570463	0.0468566	0.765414	NA	0	NA	NA	NA	NA	0.132894	0.00112446	0.0680681	0.830757	NA	0	NA	NA	NA	NA
ENSMUSG00000012042	4930579F01Rik	79.9468	-0.00816508	0.046421	0.455089	0.845053	60.0417	0.00372075	0.0386044	0.623559	0.985951	76.7451	-0.0260263	0.0715722	0.211064	0.790084	63.0777	-0.00508542	0.0507652	0.762426	0.9649
ENSMUSG00000012076	Brms1l	826.726	-0.0379834	0.0485957	0.158826	0.684426	635.905	-0.0139228	0.0389983	0.341396	0.954804	750.042	-0.0310498	0.0594689	0.372445	0.90907	699.182	-0.0301148	0.0442117	0.298822	0.841218
ENSMUSG00000012114	Med15	430.986	0.0200098	0.0453589	0.347166	0.798783	335.288	0.000443562	0.0378001	0.928666	0.99923	413.588	-0.00614015	0.0616875	0.829134	0.997907	352.039	-0.0411215	0.0566916	0.1654	0.754972
ENSMUSG00000012117	Dhdds	494.951	0.0122153	0.0481422	0.224458	0.73163	385.727	0.00616094	0.0393488	0.327725	0.948634	484.693	-0.012291	0.0673848	0.464171	0.943207	395.544	-0.0163995	0.0548908	0.271601	0.82531
ENSMUSG00000012123	Crybg2	17.7228	-0.0101355	0.0478849	0.166853	0.689699	13.119	0.00238285	0.0390775	0.555513	0.985951	16.5267	-0.0176969	0.0702092	0.156578	0.716889	14.3173	0.00187592	0.0530816	0.847655	0.978307
ENSMUSG00000012126	Ubxn11	3.70964	0.000401513	0.0467661	0.883013	0.971419	1.50578	-0.000339472	0.0391204	0.667185	0.989409	3.26709	0.00489229	0.0681427	0.309612	0.871413	1.9466	0.00248984	0.053558	0.53401	NA
ENSMUSG00000012187	Mogat1	0	NA	NA	NA	NA	0.129273	9.53253e-06	0.0391419	0.85973	NA	0.0706884	-0.000539447	0.0680609	0.866855	NA	0.0784051	-0.0004596	0.0535819	0.706773	NA
ENSMUSG00000012211	Tex22	0	NA	NA	NA	NA	0	NA	NA	NA	NA	0	NA	NA	NA	NA	0	NA	NA	NA	NA
ENSMUSG00000012282	Wnt8a	209.703	-0.0209774	0.0489991	0.239964	0.737834	147.623	-0.0198993	0.0441806	0.126034	0.817269	180.432	0.00685823	0.0611596	0.798618	0.995123	170.264	-0.00477111	0.0468906	0.834176	0.974352
ENSMUSG00000012296	Tjap1	3300.26	-0.0216616	0.0522053	0.101528	0.647101	2521.9	-0.000462632	0.0385039	0.943621	0.99923	3001.53	-0.0212163	0.068895	0.320288	0.88018	2761.93	0.00363154	0.0511407	0.818607	0.972894
ENSMUSG00000012350	Ehf	0.168791	0.000613578	0.0468575	0.762262	NA	0.0642043	-0.000228861	0.0391438	0.72898	NA	0.162347	0.0011703	0.0680696	0.830757	NA	0.0669831	-0.000375402	0.0535814	0.71208	NA
ENSMUSG00000012396	Nanog	5595.06	-0.001431	0.0431236	0.929261	0.983331	4394.39	-0.00617632	0.0380243	0.909734	0.99923	5343.1	-0.0233639	0.0633872	0.418369	0.927147	4629.85	-0.017417	0.0512475	0.426104	0.886593
ENSMUSG00000012405	Rpl15	306.052	0.0139843	0.0469405	0.34451	0.797978	217.578	0.0121154	0.0401476	0.269062	0.929075	287.943	0.0298957	0.0695791	0.279405	0.849329	233.138	0.0960029	0.114196	0.0257666	0.471266
ENSMUSG00000012422	Tmem167	322.65	0.00212131	0.0467512	0.598769	0.897432	176.736	0.00380144	0.0392548	0.282362	0.934245	268.375	0.00604077	0.0673971	0.61449	0.976828	214.909	0.00366391	0.0535656	0.408956	0.880192
ENSMUSG00000012428	Steap4	154.363	-0.0273167	0.0538064	0.132916	0.669881	126.798	-0.00190856	0.0380308	0.856779	0.998726	139.746	-0.0395746	0.0741015	0.191782	0.766891	139.34	-0.00702729	0.0500868	0.713766	0.954099
ENSMUSG00000012429	Mplkip	49.345	0.0205221	0.0530475	0.0141565	0.421772	34.4659	0.0022706	0.0390309	0.628587	0.985951	51.8233	0.00686395	0.0668916	0.58013	0.971116	32.6958	-0.00640609	0.0535214	0.423362	0.885581
ENSMUSG00000012443	Kif11	131.212	0.0265122	0.0539612	0.122637	0.662542	95.1415	0.0132095	0.040542	0.23758	0.913743	130.633	-0.0102553	0.0616243	0.708217	0.988871	96.1561	-0.0119445	0.0499186	0.576072	0.925016
ENSMUSG00000012483	Rpa3	184.851	0.0201412	0.0525101	0.035905	0.527807	118.014	0.00712036	0.0397151	0.179548	0.868562	187.045	0.00560612	0.0666596	0.707511	0.988871	115.648	-0.000711862	0.0486801	0.966007	0.994349
ENSMUSG00000012519	Mlkl	106.921	0.00770297	0.0469579	0.373684	0.811123	63.8501	-0.00759051	0.0400416	0.0594715	0.723687	84.4607	0.0485211	0.0936251	0.00922148	0.187386	80.9488	-0.00224036	0.053007	0.788312	0.968346
ENSMUSG00000012520	Phox2b	635.325	0.0146617	0.0451566	0.413041	0.826454	484.514	-0.0451345	0.0712925	0.0348043	0.678883	586.441	0.0163565	0.0574856	0.616483	0.97696	525.604	-0.146516	0.0928783	0.00689876	0.292135
ENSMUSG00000012535	Tnpo3	112.83	0.00395584	0.0455841	0.733128	0.9369	101.959	-0.00346891	0.0382005	0.681005	0.990074	99.6831	0.00834547	0.0642047	0.701104	0.988871	113.767	-0.00675909	0.050948	0.658857	0.94722
ENSMUSG00000012609	Ttll5	69.6641	-0.0145097	0.0491588	0.121728	0.662542	70.8907	-0.00124217	0.0385939	0.849411	0.998726	64.8771	-0.0439487	0.0832838	0.0824999	0.559893	75.4875	-0.00193515	0.05231	0.864524	0.980906
ENSMUSG00000012640	Zfp715	228.634	0.00208176	0.0467856	0.534508	0.875727	82.928	0.000126536	0.0391212	0.923769	0.99923	183.898	0.00387553	0.0681185	NA	NA	115.274	0.00458572	0.0537388	0.223167	0.800024
ENSMUSG00000012705	Retn	0.308688	-0.000187675	0.0468384	0.920444	NA	0.0860009	-0.000179835	0.0391436	0.764856	NA	0.130208	0.00111939	0.068068	0.830757	NA	0.220028	0.000262468	0.0535763	0.983929	NA
ENSMUSG00000012777	Acp4	1.82517	-0.000897479	0.0468439	0.422916	0.831975	0.728504	0.000701525	0.0391408	0.612794	0.985951	1.22468	-0.00125074	0.0680104	0.655808	NA	1.14606	0.00239537	0.0536212	0.268766	NA
ENSMUSG00000012819	Cdh23	6771.71	0.0237344	0.0488851	0.283739	0.759107	5479.02	-0.00693022	0.0382927	0.721975	0.990792	6573.93	-0.0229979	0.051719	0.510079	0.95729	5686.51	-0.0258802	0.0565392	0.143151	0.735547
ENSMUSG00000012848	Rps5	7.07743	-0.00166299	0.0466303	0.729335	0.935576	5.22379	0.00420037	0.0393231	0.279274	0.932544	7.21386	-0.0101817	0.0682644	0.348114	0.899285	5.15332	0.00468268	0.0534917	0.530182	0.915739
ENSMUSG00000012889	Podnl1	268.047	-0.00193576	0.0458266	0.840223	0.962772	174.838	-0.017305	0.0446362	0.00390506	0.484594	213.737	0.0612639	0.112247	0.00685552	0.157538	216.968	-0.000780439	0.0520356	0.964287	0.994068
ENSMUSG00000013033	Adgrl1	237.884	0.0090108	0.0467957	0.403308	0.822553	152.435	-0.00956372	0.0400256	0.228857	0.90811	209.496	0.0414239	0.08141	0.0891305	0.580533	174.548	-0.00386598	0.0517398	0.763402	0.965173
ENSMUSG00000013076	Amotl1	0.708085	0.000130348	0.046813	0.911473	NA	0.336394	-1.35689e-05	0.0391364	0.714207	0.99027	0.606317	0.00120107	0.0679961	0.707731	NA	0.412478	0.000721247	0.0535567	0.978647	NA
ENSMUSG00000013083	2200002J24Rik	74.0949	0.0196673	0.0512513	0.104189	0.648817	53.9362	-0.00135121	0.0386874	0.819591	0.998573	69.8133	0.0265625	0.0699428	0.266117	0.839979	57.502	-0.00694336	0.0528872	0.554283	0.920455
ENSMUSG00000013089	Etv5	1.89673	-0.00224028	0.0468264	0.479617	0.856213	1.71217	-0.000501984	0.0391021	0.565544	0.985951	1.70813	-0.00278095	0.0679251	0.605445	NA	1.87192	-0.00197498	0.0534592	0.467036	NA
ENSMUSG00000013091	Tmem190	93.6065	0.0181105	0.0505204	0.116527	0.660208	70.1425	-0.00394366	0.0388812	0.537002	0.984507	90.3334	0.0361198	0.0760545	0.146562	0.69722	73.0854	-0.0105428	0.0535825	0.386353	0.874002
ENSMUSG00000013150	Gfod2	29.8094	0.00957031	0.0474457	0.276288	0.754975	21.4305	0.001461	0.0387246	0.820609	0.998573	29.4818	-0.000992571	0.066009	0.947693	0.999149	21.8157	-0.00770991	0.0526945	0.538128	0.91869
ENSMUSG00000013155	Enkd1	0.150465	-0.0002762	0.0468513	0.94396	NA	0.0576502	-0.00029952	0.039144	0.756483	NA	0.0435285	0.000546029	0.0680593	0.98162	NA	0.136671	6.63581e-05	0.0535737	0.854488	NA
ENSMUSG00000013158	4933405L10Rik	1410.37	0.0341695	0.0527769	0.156462	0.684354	967.799	0.0227541	0.0460711	0.0970332	0.776175	1332.11	0.0058387	0.0596775	0.833432	0.997907	1033.15	0.0387924	0.0562062	0.185887	0.77304
ENSMUSG00000013160	Atp6v0d1	354.244	-0.0035873	0.045983	0.706652	0.929138	245.367	-0.0166871	0.0438737	0.0231063	0.641471	292.658	0.0180591	0.0682585	0.35836	0.90262	294.23	-0.0105768	0.053169	0.425311	0.886364
ENSMUSG00000013236	Ptprs	193.899	0.00335173	0.0444715	0.82398	0.959005	139.679	-0.0134771	0.0417059	0.102847	0.784531	172.557	0.0216536	0.0674086	0.379384	0.909138	156.669	-0.0241334	0.0575432	0.187605	0.773287
ENSMUSG00000013275	Slc41a1	60.5556	0.00207402	0.046857	0.377514	0.812201	45.9552	0.00392272	0.039388	0.0389023	0.683546	91.9758	-0.00379256	0.067957	0.516934	0.958333	20.7253	0.00245851	0.0534642	0.639141	0.943253
ENSMUSG00000013338	Fer1l4	0	NA	NA	NA	NA	0	NA	NA	NA	NA	0	NA	NA	NA	NA	0	NA	NA	NA	NA
ENSMUSG00000013353	4931406B18Rik	49.604	0.00224393	0.0461555	0.793125	0.949331	29.766	-0.00601525	0.0395415	0.202361	0.889249	40.6793	0.019616	0.0704268	0.193686	0.769224	36.369	-0.00139907	0.0525842	0.883529	0.982131
ENSMUSG00000013367	Iglon5	5.59203	-2.67068e-05	0.0467744	0.989862	0.99771	1.75162	0.00114644	0.0391439	0.608855	0.985951	4.2332	0.0116621	0.0692104	0.0709633	0.524206	2.61026	0.00468284	0.053831	0.107062	0.683548
ENSMUSG00000013415	Igf2bp1	783.777	-0.0076608	0.0472001	0.273464	0.75363	525.401	-0.000476228	0.0389416	0.896014	0.998726	647.504	-0.00117218	0.0663716	0.935032	0.999149	630.28	0.00690656	0.0535814	0.401948	0.877802
ENSMUSG00000013418	B4galnt2	281.893	0.000397529	0.0456574	0.96869	0.9934	174.841	-0.0145659	0.0426553	0.0318575	0.673423	222.092	0.330326	0.381385	0.00608214	0.149449	219.969	0.00989336	0.0533521	0.440893	0.892368
ENSMUSG00000013419	Zfp651	765.942	-0.040336	0.0422487	0.136768	0.673919	510.409	0.000476594	0.0361156	0.963571	0.99923	666.88	0.00952626	0.0553427	0.771393	0.993933	586.832	0.084282	0.0534574	0.0214079	0.450266
ENSMUSG00000013465	Nelfb	452.159	0.0147394	0.0485912	0.205498	0.720241	296.311	0.000267478	0.0386845	0.964428	0.99923	411.402	0.0089306	0.0662951	0.592165	0.972982	327.869	0.00328403	0.0523527	0.785802	0.96831
ENSMUSG00000013483	Card14	214.974	0.0100048	0.0439125	0.573761	0.888089	153.185	0.000990838	0.0373587	0.92596	0.99923	198.082	0.00424093	0.0616199	0.873561	0.998974	167.215	-0.0109014	0.0467516	0.650927	0.9462
ENSMUSG00000013495	Tmem175	1602.29	-0.018527	0.0507989	0.0959496	0.640805	1087.22	0.00412894	0.0383074	0.62297	0.985951	1337.35	-0.0115592	0.0654721	0.594104	0.972982	1291.62	0.0691912	0.109123	0.0555979	0.596188
ENSMUSG00000013523	Bcas1	159.915	-0.00176719	0.0433586	0.913795	0.97836	121.959	0.0108357	0.0401281	0.245698	0.918885	153.753	-0.0161981	0.0658408	0.487656	0.954107	128.078	0.0233331	0.0525928	0.328509	0.853557
ENSMUSG00000013539	Tango2	0.0766183	-0.00044214	0.0468544	0.880657	NA	0.191691	-0.000256341	0.0391426	0.641436	NA	0.0491566	-0.000656239	0.0680612	0.866855	NA	0.214665	-0.000563449	0.0535741	0.602311	NA
ENSMUSG00000013562	4833413E03Rik	34.2842	0.00264708	0.0462215	0.740444	0.938603	14.1146	0.00211839	0.0391188	0.500681	0.979685	26.4978	0.0204182	0.0715349	0.0885673	0.577704	19.8301	0.0161726	0.0568486	0.0177789	0.427812
ENSMUSG00000013584	Aldh1a2	3627.5	0.0277235	0.0575121	0.0441298	0.549917	2771.96	0.0122206	0.0410751	0.137186	0.829627	3714.18	-0.00410344	0.0650085	0.790732	0.994648	2723.5	-0.015677	0.0521845	0.301929	0.84426
ENSMUSG00000013593	Ndufs2	3.06484	-0.00309105	0.0469138	0.280751	0.756938	1.07968	-0.000629876	0.0391225	0.500045	0.979685	1.75725	0.00373738	0.0680836	0.344723	NA	2.03727	0.00571226	0.053887	0.238101	NA
ENSMUSG00000013611	Snx31	621.98	0.00740767	0.0431164	0.680425	0.921399	458.559	0.00368948	0.0381827	0.694128	0.990074	587.777	-0.0222591	0.0631406	0.451319	0.938437	488.989	-0.0122471	0.0516558	0.508209	0.910963
ENSMUSG00000013622	Atraid	257.097	-0.00828673	0.0469167	0.382703	0.812261	191.594	-0.00370165	0.0390981	0.456235	0.974661	230.792	0.013269	0.06777	0.424935	0.929765	212.186	0.00412518	0.0528121	0.68517	0.951184
ENSMUSG00000013629	Cad	178811	0.00577701	0.0462265	0.566681	0.885403	111554	0.010808	0.0408867	0.0808691	0.753923	164260	-0.000199967	0.0654742	0.987628	0.999149	122748	0.0206448	0.0579082	0.100855	0.675883
ENSMUSG00000013643	Lypd8	465.617	0.0344881	0.0484414	0.179681	0.703479	333.82	0.0139238	0.0393856	0.317365	0.948361	435.385	0.00585336	0.0570519	0.859099	0.997907	358.913	0.0160973	0.0426647	0.552454	0.920455
ENSMUSG00000013646	Sh3bp5l	697.336	0.00718767	0.0475158	0.0750527	0.613498	401.346	1.23421	0.579269	0.000943597	0.298448	840.054	-0.00537581	0.0678924	0.494589	0.956082	290.837	0.00506094	0.0536155	0.376545	0.871955
ENSMUSG00000013653	1810065E05Rik	685.417	-0.0235854	0.038762	0.34588	0.797978	549.589	-0.00517479	0.0368642	0.677669	0.990074	663.78	-0.121229	0.0826363	0.0190387	0.276752	571.712	-0.127148	0.0792324	0.00861681	0.319577
ENSMUSG00000013662	Atad1	1168.28	-0.0337504	0.0527712	0.15876	0.684426	949.838	-0.00335846	0.0364005	0.803554	0.998573	1093.34	-0.0950879	0.079972	0.0437002	0.420924	1017.21	-0.0193722	0.0493003	0.429156	0.888257
ENSMUSG00000013663	Pten	0	NA	NA	NA	NA	0	NA	NA	NA	NA	0	NA	NA	NA	NA	0	NA	NA	NA	NA
ENSMUSG00000013668	4933402N03Rik	762.968	0.0117906	0.0466119	0.398077	0.820515	472.408	0.00471845	0.0390812	0.42723	0.970598	687.07	0.0166375	0.0680151	0.346416	0.89867	531.543	0.0347483	0.0668607	0.0619251	0.606521
ENSMUSG00000013698	Pea15a	1162.51	0.0260653	0.0490619	0.216263	0.724167	806.061	0.022098	0.0429104	0.182685	0.871914	1107.37	0.00892522	0.0550136	0.78476	0.994642	852.05	0.0103555	0.0443533	0.6883	0.951184
ENSMUSG00000013701	Timm23	35.5579	0.0127822	0.0487179	0.114699	0.660208	25.6109	0.0123131	0.041749	0.0183603	0.608768	34.7717	0.0178079	0.0690301	0.297512	0.865431	26.2853	0.0171498	0.0568424	0.0716878	0.620208
ENSMUSG00000013707	Tnfaip8l2	184.712	0.0109518	0.042847	0.574896	0.888196	175.012	0.00239339	0.0379277	0.806016	0.998573	181.054	-0.0189	0.0621519	0.524063	0.961749	179.813	-0.015903	0.0510373	0.458263	0.895833
ENSMUSG00000013736	Trnt1	244.105	-0.00623982	0.0456094	0.5119	0.866694	155.268	-0.018591	0.0434851	0.124819	0.817269	201.78	0.0213424	0.0675534	0.374248	0.909138	187.709	0.0141394	0.0509286	0.489832	0.905618
ENSMUSG00000013766	Ly6g6e	1585.2	0.0037905	0.0445504	0.79295	0.949283	1217.68	-0.00172001	0.0381608	0.8145	0.998573	1493.8	-0.0223857	0.0665835	0.408649	0.92402	1301.77	-0.0433105	0.0728025	0.117506	0.69799
ENSMUSG00000013787	Ehmt2	566.981	0.0387314	0.0648727	0.0644783	0.593175	413.568	0.0123365	0.0398936	0.31333	0.947391	538.394	0.0287675	0.0667697	0.333071	0.890459	438.169	0.0173431	0.0498091	0.434555	0.890778
ENSMUSG00000013822	Elof1	441.48	-0.0188984	0.0471314	0.311768	0.777836	321.086	-0.0115676	0.0401855	0.262804	0.926655	395.432	-0.00644273	0.0620697	0.868234	0.998715	357.878	-0.0217487	0.0511188	0.368119	0.868232
ENSMUSG00000013833	Med16	102.027	0.0312435	0.0609665	0.0256609	0.495382	54.2626	0.0032244	0.0389083	0.593815	0.985951	91.9532	0.0476834	0.0908724	0.0243979	0.316708	62.0718	0.0320628	0.064935	0.0597127	0.600831
ENSMUSG00000013846	St3gal1	1777.39	0.00439764	0.043411	0.778258	0.94695	1302.36	0.0107081	0.038542	0.44897	0.972938	1681.55	-0.0187507	0.0615462	0.524383	0.96201	1385.36	-0.00713385	0.0459508	0.75741	0.963397
ENSMUSG00000013858	Tmem259	183.283	0.0292966	0.0512853	0.185878	0.705258	149.521	0.0133082	0.0396122	0.315178	0.948124	183.462	-0.0613597	0.0811263	0.113617	0.635239	150.797	-0.0816135	0.0863762	0.0379	0.538764
ENSMUSG00000013878	Rnf170	264.637	-0.00133818	0.0456179	0.902884	0.975708	206.907	-0.0146159	0.0427582	0.0225219	0.636164	219.759	0.0304652	0.0735099	0.168304	0.73399	241.862	-0.0114913	0.0539098	0.334637	0.856008
ENSMUSG00000013921	Clip3	0.276814	5.81577e-05	0.0468452	0.784165	NA	0.49739	0.000221392	0.0391333	0.871045	0.998726	0.54676	-0.00326508	0.0681005	0.442305	NA	0.303178	-0.000837967	0.0535784	0.416906	NA
ENSMUSG00000013928	Thap8	0.120293	0.000115788	0.0468512	0.932621	NA	0.0324194	-0.000188055	0.0391434	0.799893	NA	0.0866105	0.000702159	0.0680619	0.905763	NA	0.0565507	-6.43382e-05	0.0535772	0.841999	NA
ENSMUSG00000013936	Myl2	489.583	-0.0163555	0.0427377	0.463382	0.84885	340.758	-0.00312327	0.0347872	0.845502	0.998726	440.441	0.0174436	0.0556933	0.59792	0.972982	379.751	0.066615	0.0574579	0.0581698	0.599601
ENSMUSG00000013973	Dedd	11.9159	0.00748798	0.0474093	0.183098	0.704176	6.47299	0.00386	0.0393437	0.160523	0.854408	11.9808	0.0055469	0.0674598	0.616132	0.97696	6.39138	0.00623593	0.0538776	0.247325	0.817072
ENSMUSG00000013974	Mcemp1	622.617	0.0120465	0.0452609	0.476578	0.85442	436.905	0.0133521	0.0405003	0.239274	0.914386	598.674	-0.000219695	0.0625696	0.968837	0.999149	459.315	0.0386911	0.0523506	0.200971	0.783
ENSMUSG00000013997	Nit1	43.5574	0.0045733	0.0466929	0.479126	0.855673	50.9676	0.00377542	0.0392926	0.228909	0.90811	68.3479	-0.0105504	0.068348	0.321778	0.880268	33.2574	-0.00133217	0.0531875	0.824229	0.9738
ENSMUSG00000014030	Pax5	87.4732	-0.0187551	0.0509425	0.0951423	0.639477	78.5665	-0.000176845	0.0386443	0.974462	0.99923	84.3265	-0.0257622	0.0719632	0.186076	0.760463	81.176	-0.00264119	0.0518454	0.901794	0.984636
ENSMUSG00000014039	Prdm15	159.751	-0.00647259	0.0456643	0.589157	0.8942	120.848	-0.00833295	0.0393117	0.352236	0.957895	143.21	0.00153974	0.0629236	0.949158	0.999149	134.256	-0.00478827	0.0509467	0.77331	0.966471
ENSMUSG00000014074	Rnf168	24.0724	-0.00174169	0.045671	0.867423	0.968287	19.5211	-0.000237065	0.0386933	0.953302	0.99923	23.9489	-0.0175491	0.0684518	0.345815	0.898434	19.8082	-0.0117667	0.0536969	0.364687	0.868232
ENSMUSG00000014075	Tctex1d2	3281.83	0.055469	0.0853862	0.0348199	0.52629	2375.16	0.287239	0.156908	0.00160011	0.370951	3288.55	-0.0273574	0.0658668	0.347901	0.899285	2384	0.0176058	0.0508007	0.375871	0.871955
ENSMUSG00000014077	Chp1	0	NA	NA	NA	NA	0	NA	NA	NA	NA	0	NA	NA	NA	NA	0	NA	NA	NA	NA
ENSMUSG00000014104	Sval2	18.405	0.00107927	0.0461835	0.888277	0.97224	11.7582	0.00149518	0.0388854	0.793515	0.998573	16.9594	0.00778356	0.0669202	0.601548	0.973641	12.981	0.00825671	0.0535457	0.426639	0.886593
ENSMUSG00000014158	Trpv4	20.6812	0.00432913	0.0463768	0.602424	0.899185	15.1469	-4.08169e-06	0.0386912	0.980488	0.999686	20.1218	4.65258e-05	0.0655154	0.999198	0.999819	15.7262	-0.00495465	0.0528199	0.614882	0.935499
ENSMUSG00000014164	Klhl3	348.357	-0.0185617	0.0486729	0.242143	0.738094	284.125	-0.00369561	0.0371295	0.761004	0.996003	330.086	-0.0415161	0.0761679	0.166924	0.733202	301.066	-0.0395519	0.0547398	0.167806	0.757339
ENSMUSG00000014177	Tvp23b	1410.75	0.0104288	0.0474119	0.303982	0.770901	1069.05	0.00452202	0.0389834	0.486318	0.978425	1399.22	-0.011648	0.0665114	0.521121	0.960457	1088.86	-0.0123235	0.0536314	0.35144	0.864326
ENSMUSG00000014195	Dnajc7	2.85915	0.00533554	0.0471842	0.101634	0.647101	2.21162	-0.00167451	0.0391365	0.297642	0.941692	3.00366	0.0084148	0.0683563	0.289263	0.858479	2.1256	-0.00430278	0.0537053	0.163558	0.754901
ENSMUSG00000014198	Zfp385c	397.223	0.00710478	0.0449258	0.634272	0.910324	307.057	0.00100849	0.0374263	0.909123	0.99923	387.582	-0.0157872	0.0628138	0.569738	0.968766	317.089	-0.0235534	0.0545086	0.307244	0.846575
ENSMUSG00000014226	Cacybp	102.705	0.0109401	0.0456214	0.481753	0.857361	81.0719	-0.00569361	0.0386493	0.524387	0.982519	100.029	-0.00886304	0.0634966	0.71514	0.988918	83.6669	-0.0526767	0.0814658	0.0536445	0.591966
ENSMUSG00000014232	Cluap1	53.6929	0.0275676	0.0556413	0.0861835	0.629514	37.502	0.00563584	0.0388147	0.499082	0.979303	53.1318	0.00868598	0.0641117	0.705404	0.988871	38.2193	-0.0100901	0.051249	0.579868	0.925613
ENSMUSG00000014243	Zswim7	46.2058	0.00994856	0.0456958	0.495786	0.860823	33.2451	0.00236745	0.0386947	0.720359	0.990713	44.1213	0.00180161	0.0642581	0.934346	0.999149	35.0009	-0.00332856	0.0514555	0.814977	0.972894
ENSMUSG00000014245	Pigl	1367.29	0.0146673	0.0491078	0.145705	0.680466	1041.17	0.00721465	0.0397055	0.204986	0.892218	1436.17	-0.002939	0.0658811	0.864464	0.998148	1000.76	0.00234297	0.0515133	0.872792	0.98143
ENSMUSG00000014294	Ndufa2	235.053	0.0160178	0.0489161	0.213451	0.722996	173.148	0.00936272	0.0402569	0.152986	0.847209	244.557	-0.0109846	0.0661546	0.565267	0.968046	167.764	-0.000269587	0.0507764	0.980959	0.997032
ENSMUSG00000014301	Pam16	88.8395	0.00781667	0.0465755	0.452401	0.845053	59.4655	-0.00741484	0.0395238	0.289138	0.937736	75.1598	0.0239065	0.0711502	0.209755	0.788078	70.0071	-0.00372586	0.051546	0.797122	0.969961
ENSMUSG00000014303	Glis2	3800.92	0.0125218	0.046558	0.396385	0.819527	2866.61	0.0307511	0.0564227	0.0180991	0.608768	3837.17	-0.0171703	0.0647451	0.258029	0.832234	2866.17	0.0101849	0.0502874	0.612097	0.93518
ENSMUSG00000014313	Cox6c	95.5402	0.00385062	0.0455401	0.728527	0.935133	69.8887	-0.00685845	0.0395053	0.274725	0.930111	78.2773	0.109597	0.285757	0.00859199	0.180637	83.2108	0.0171314	0.0557283	0.19999	0.78269
ENSMUSG00000014329	Bicc1	1356.19	0.00534283	0.0401857	0.799446	0.951097	951.718	0.0116522	0.0349027	0.513166	0.981169	1239.75	0.00744777	0.0560595	0.796205	0.994648	1045.68	0.050804	0.0382917	0.0720818	0.620208
ENSMUSG00000014349	Ube2z	0.0504929	0.000281556	0.0468533	0.89581	NA	0	NA	NA	NA	NA	0.0487865	0.000417708	0.0680593	0.98162	NA	0	NA	NA	NA	NA
ENSMUSG00000014351	Gip	619.612	-0.0246651	0.0478476	0.24524	0.739885	455.729	-0.00427229	0.0377025	0.742242	0.992447	566.391	-0.0246725	0.0628198	0.429719	0.930223	499.238	-0.00888864	0.0447117	0.720481	0.954722
ENSMUSG00000014353	Tmem87b	545.904	-0.0181194	0.0505014	0.121203	0.662542	396.595	0.000257549	0.0385213	0.969886	0.99923	502.944	-0.0179912	0.0683542	0.350635	0.900449	430.713	0.00605754	0.0516056	0.763173	0.965173
ENSMUSG00000014355	Anapc1	283.806	-0.00730849	0.0464406	0.476108	0.854381	228.626	0.00781381	0.0394806	0.301067	0.942138	283.023	-0.0393637	0.0807185	0.0798731	0.553157	231.994	-0.00295007	0.050386	0.868397	0.981197
ENSMUSG00000014361	Mertk	940.192	0.112762	0.12424	0.0149094	0.42484	660.536	0.00421983	0.0372915	0.714664	0.99027	878.028	0.032096	0.0681652	0.292635	0.861283	710.871	-0.00465642	0.0415978	0.857224	0.980906
ENSMUSG00000014402	Tsg101	428.13	0.0275141	0.0541681	0.121135	0.662542	358.057	0.0069659	0.0381593	0.537169	0.984507	448.233	-0.029074	0.0693635	0.288726	0.858479	348.466	-0.170981	0.115001	0.00653387	0.286385
ENSMUSG00000014418	Hps5	355.845	0.0171834	0.043767	0.416001	0.82805	249.107	-0.00174328	0.0365885	0.889772	0.998726	330.356	0.01337	0.0564536	0.686847	0.987178	270.021	-0.00604489	0.0455647	0.803337	0.971363
ENSMUSG00000014426	Map3k4	344.332	0.00113863	0.0461439	0.886363	0.972069	209.105	0.000270536	0.0384572	0.970737	0.99923	280.307	0.00448677	0.0654248	0.822032	0.997596	255.74	0.00581113	0.0525058	0.605634	0.933597
ENSMUSG00000014444	Piezo1	26.2674	0.00650686	0.0472217	0.193923	0.711036	23.3816	0.0101416	0.040964	0.00686555	0.532063	36.0701	-0.0225735	0.0723141	0.0780163	0.545925	16.485	0.000714845	0.0532276	0.938712	0.989308
ENSMUSG00000014453	Blk	300.703	0.00306356	0.0433241	0.853123	0.966077	216.011	0.00514413	0.0383553	0.581302	0.985951	284.083	0.00136855	0.0607473	0.961112	0.999149	230.296	0.0122179	0.0503412	0.554625	0.920455
ENSMUSG00000014470	Rnf166	320.345	0.0242351	0.0466263	0.332176	0.790722	245.879	-0.00646738	0.0368054	0.635736	0.986578	301.622	-0.00367778	0.0539428	0.910482	0.999149	262.186	-0.0344432	0.0553774	0.209016	0.787131
ENSMUSG00000014496	Ankrd28	538.113	-0.0179835	0.0498845	0.164208	0.687432	397.139	-0.00219411	0.0387365	0.719773	0.990713	476.487	-0.0104483	0.0660059	0.592541	0.972982	446.555	-0.00101445	0.0506847	0.955246	0.992951
ENSMUSG00000014498	Ankrd52	5.87321	-0.00477266	0.0469423	0.332159	0.790722	4.3158	0.000933939	0.0390351	0.882058	0.998726	5.11697	-0.00957561	0.068094	0.392898	0.916479	4.91457	0.00320618	0.0533332	0.713766	0.954099
ENSMUSG00000014503	Pkd2l2	268.762	0.0128401	0.0462549	0.413459	0.826827	201.888	0.0148638	0.0407099	0.24757	0.919874	263.858	-0.027058	0.0658941	0.363313	0.90414	207.014	-0.0209803	0.0511683	0.381945	0.871955
ENSMUSG00000014504	Srp19	0	NA	NA	NA	NA	0	NA	NA	NA	NA	0	NA	NA	NA	NA	0	NA	NA	NA	NA
ENSMUSG00000014529	Tmbim7	0	NA	NA	NA	NA	0.129678	-0.000257766	0.0391443	0.632216	NA	0	NA	NA	NA	NA	0.13465	-0.000410349	0.0535822	0.629391	NA
ENSMUSG00000014542	Clec4f	0.956576	0.000433335	0.046828	0.780349	NA	0.423964	0.000210217	0.0391353	0.828063	0.998573	0.834227	0.0019669	0.0679978	0.575182	NA	0.510655	0.000456486	0.0535639	0.964755	NA
ENSMUSG00000014543	Klra17	132.397	0.00817616	0.0440454	0.63059	0.909052	95.1949	0.00932254	0.0389345	0.403277	0.967996	126.149	-0.0137184	0.0612998	0.630918	0.978934	100.639	-0.00188552	0.0483754	0.929035	0.987275
ENSMUSG00000014547	Wdfy2	225.284	-0.0256177	0.0544364	0.0869723	0.631232	154.268	-0.00623009	0.0392432	0.363384	0.960167	188.54	0.000745608	0.0644655	0.973606	0.999149	182.674	0.00663058	0.0512491	0.688238	0.951184
ENSMUSG00000014550	Rbsn	637.921	0.0128439	0.0486202	0.134714	0.672256	454.201	0.00795362	0.039859	0.248622	0.920524	640.773	-0.00137342	0.0659764	0.925475	0.999149	451.528	-0.00869177	0.0515532	0.603225	0.93234
ENSMUSG00000014551	Mrps25	203.085	0.0209874	0.0462035	0.31823	0.780877	147.732	-0.0104825	0.0394307	0.34115	0.954604	188.78	0.0246562	0.0625293	0.429416	0.930217	159.767	-0.0241509	0.054038	0.294	0.838182
ENSMUSG00000014554	Dguok	127.843	0.00361752	0.0460296	0.694674	0.92596	100.371	0.0101579	0.0403633	0.167123	0.859088	117.994	-0.0159819	0.0680646	0.375983	0.909138	108.404	0.00173169	0.051273	0.908556	0.98554
ENSMUSG00000014592	Camta1	182.46	0.0106047	0.0466787	0.396003	0.81929	99.8403	-0.00494789	0.0388127	0.523613	0.982495	150.137	0.169529	0.325349	0.0120841	0.216307	123.369	0.0146581	0.0542331	0.322058	0.851371
ENSMUSG00000014599	Csf1	549.499	0.0151602	0.0475062	0.317018	0.780537	396.71	0.0110166	0.0401116	0.264272	0.927397	523.692	-0.0171539	0.0650357	0.517321	0.958579	418.807	-0.00877644	0.0492292	0.677327	0.951184
ENSMUSG00000014601	Strip1	160.968	8.80328e-05	0.0454619	0.997814	0.999233	126.634	-0.0126316	0.0419726	0.00677338	0.532063	138.553	0.0237718	0.0713557	0.193183	0.76921	144.275	-0.018813	0.057454	0.0741317	0.627113
ENSMUSG00000014602	Kif1a	0	NA	NA	NA	NA	0	NA	NA	NA	NA	0	NA	NA	NA	NA	0	NA	NA	NA	NA
ENSMUSG00000014603	Alx3	1199.67	0.00305981	0.0425196	0.851184	0.965707	847.001	0.00860565	0.0381165	0.518861	0.981169	1123.5	-0.00380639	0.0611422	0.88551	0.998974	910.837	0.0125445	0.0417832	0.61668	0.935499
ENSMUSG00000014606	Slc25a11	0.254848	5.07893e-05	0.0468452	0.975567	NA	0.393525	-0.000266493	0.0391362	0.558853	0.985951	0.423447	-0.00176792	0.0680431	0.591497	NA	0.264783	-0.000776347	0.0535775	0.485354	NA
ENSMUSG00000014609	Chrne	182.927	0.00849286	0.0475635	0.182305	0.704077	133.608	0.00673256	0.0398277	0.0749877	0.739208	218.354	-0.00274967	0.066986	0.810834	0.99538	108.001	0.00501999	0.0529256	0.620603	0.936869
ENSMUSG00000014633	Cmc2	460.48	0.00149936	0.0426079	0.925179	0.981929	314.666	0.161712	0.117372	0.00509844	0.507127	441.709	-0.00891579	0.0592821	0.768121	0.993933	331.192	0.113961	0.0888502	0.0157321	0.411344
ENSMUSG00000014668	Chfr	0.463356	-0.000899564	0.0468492	0.77642	NA	1.07231	-0.00079233	0.0391254	0.41905	0.970598	0.846976	-0.00499787	0.0682275	0.17523	NA	0.756415	-0.00240737	0.0536138	0.113385	NA
ENSMUSG00000014686	Ceacam16	31.5639	-0.00722064	0.0464126	0.483993	0.858774	32.4876	-0.000317706	0.0385894	0.949046	0.99923	30.2519	-0.0201939	0.0695498	0.27347	0.845135	33.935	-0.014742	0.054455	0.286976	0.834093
ENSMUSG00000014704	Hoxa2	0.969099	0.00143908	0.0468711	0.26741	NA	0.274637	0.000168072	0.0391417	0.965366	0.99923	0.992659	0.00258328	0.0680702	0.460936	NA	0.206642	0.000196474	0.0535758	0.867163	NA
ENSMUSG00000014725	Adam28	0.153437	-0.000216235	0.0468519	0.903833	NA	0.214134	0.000112572	0.039142	0.863387	NA	0.198081	-0.0012367	0.068061	0.727352	NA	0.180644	-8.98044e-05	0.0535784	0.727786	NA
ENSMUSG00000014747	Ankrd53	1214.27	-0.00213014	0.0411732	0.901809	0.97543	863.875	0.00991526	0.0384066	0.422618	0.970598	1140.6	-0.0193827	0.0625019	0.498362	0.956082	926.446	0.0142504	0.0439629	0.591193	0.927621
ENSMUSG00000014748	Tex261	354.321	-0.00912864	0.0448584	0.551877	0.882303	281.475	-0.00195541	0.037041	0.855523	0.998726	333.158	-0.0314606	0.0678156	0.300419	0.865431	300.253	-0.0215147	0.0509344	0.376189	0.871955
ENSMUSG00000014763	Fam120b	140.106	0.0038834	0.0448501	0.783689	0.947419	106.979	-0.00852134	0.0394181	0.334358	0.952366	132.445	0.027593	0.0676717	0.330982	0.888502	113.458	-0.0073385	0.051462	0.632514	0.940507
ENSMUSG00000014767	Tbp	1950.22	0.0278799	0.0567452	0.0683879	0.600893	1430.67	0.0108738	0.0403887	0.215343	0.901213	1948.41	0.00171411	0.0637715	0.859051	0.997907	1444.31	-0.0013261	0.0497421	0.940284	0.989308
ENSMUSG00000014769	Psmb1	201.862	0.0196616	0.0512377	0.110004	0.655838	166.451	0.00482415	0.0391081	0.43139	0.971084	207.551	-0.0059129	0.0657517	0.653755	0.982403	163.604	-0.0256426	0.0592728	0.137723	0.729689
ENSMUSG00000014771	Pdcd2	160.843	-0.0181094	0.0484718	0.259562	0.746279	136.196	-0.0152334	0.042342	0.108445	0.791944	146.147	-0.0493518	0.0817933	0.121315	0.648875	149.905	-0.0673055	0.123055	0.0143841	0.401046
ENSMUSG00000014773	Dll1	117.71	0.042263	0.0703486	0.0411778	0.535844	89.9503	-0.00937037	0.0395923	0.313594	0.947391	115.049	0.016418	0.0647987	0.511874	0.95729	92.9415	-0.152487	0.242917	0.0109757	0.362177
ENSMUSG00000014776	Nol3	260.531	-0.00519341	0.045365	0.684313	0.922603	218.795	-0.000220925	0.0381355	0.982224	0.999686	261.718	-0.0448346	0.0825571	0.097341	0.597753	220.876	-0.0517567	0.0833347	0.0449176	0.577935
ENSMUSG00000014778	Fhod1	0.303779	-0.00105535	0.0468587	0.612007	NA	0.79801	0.00127848	0.0391577	0.438668	0.972645	0.815213	-0.0069629	0.0685347	0.0398005	NA	0.426585	-0.000557824	0.0535504	0.51671	NA
ENSMUSG00000014782	Plekhg4	24.8933	0.00700897	0.0468996	0.387592	0.81513	22.2563	0.00571574	0.0393466	0.328096	0.948634	28.1895	-0.0203248	0.0701197	0.232671	0.810265	20.1131	-0.0123357	0.0545778	0.231542	0.805676
ENSMUSG00000014786	Slc9a5	783.17	-0.0470504	0.0621416	0.0774957	0.619072	587.701	-0.0188267	0.041537	0.247266	0.919212	700.803	-0.0238705	0.0582693	0.471506	0.947007	654.304	-0.0150393	0.0442598	0.665417	0.948792
ENSMUSG00000014791	Elmo3	8.43474	-0.0105688	0.0481949	0.0931587	0.638923	4.97156	-0.000769092	0.0390286	0.719814	0.990713	6.16135	0.000202537	0.0670571	0.985651	0.999149	6.68447	0.00759933	0.0539371	0.305795	0.845664
ENSMUSG00000014813	Stc1	21.9036	-0.00205638	0.0463562	0.75684	0.941529	16.2586	-0.000567337	0.0389044	0.864349	0.998726	18.6253	-0.00385213	0.0667234	0.780688	0.994253	18.9968	-0.000777303	0.0528066	0.903959	0.984736
ENSMUSG00000014837	4931428F04Rik	995.046	-0.0126886	0.0480944	0.23755	0.737834	610.948	-0.594039	0.283264	0.00094056	0.298448	735.597	0.311727	0.439659	0.00668536	0.15656	809.176	0.00568643	0.0524099	0.644299	0.944438
ENSMUSG00000014846	Tppp3	125.113	-0.0175001	0.0489074	0.232126	0.734087	98.1943	-0.00421355	0.0382581	0.652426	0.988974	114.741	-0.0400664	0.0765505	0.158209	0.719681	107.108	-0.0241898	0.056517	0.226785	0.803738
ENSMUSG00000014850	Msh3	4.74614	-0.00393459	0.0468921	0.351855	0.800966	5.66126	0.00119321	0.0390073	0.821291	0.998573	5.71361	-0.030991	0.0779722	0.0083469	0.1789	5.15293	-0.00901049	0.0543025	0.140501	0.732812
ENSMUSG00000014852	Adamts13	357.101	0.0282139	0.0573349	0.0544622	0.570299	248.961	0.0147863	0.0427528	0.0365113	0.679625	374.603	-0.0037711	0.0651067	0.841322	0.997907	237.682	0.0155013	0.0525071	0.416307	0.881865
ENSMUSG00000014856	Tmem208	707.233	0.0138169	0.0443691	0.456942	0.84628	518.827	-0.00242628	0.0360468	0.863837	0.998726	648.605	3.71589e-05	0.054931	0.998525	0.999682	566.388	-0.029088	0.0486833	0.301564	0.84426
ENSMUSG00000014859	E2f4	2639.37	0.0100544	0.0426451	0.307928	0.77564	1745.6	0.0274704	0.0482396	0.103711	0.785467	2452.42	0.0120557	0.0566827	0.704723	0.988871	1894.01	0.0669904	0.0596907	0.0573049	0.599066
ENSMUSG00000014867	Surf4	126.558	-0.00873067	0.0449056	0.580748	0.891285	108.296	-0.00515954	0.0385844	0.565115	0.985951	127.038	-0.0300026	0.0709004	0.248038	0.822027	108.769	-0.0416281	0.0697699	0.0816159	0.644301
ENSMUSG00000014873	Surf2	473.552	0.00453293	0.0442935	0.748544	0.940113	336.137	0.00457502	0.0379363	0.663453	0.989177	440.955	-0.00250677	0.0618929	0.916051	0.999149	362.907	0.00843314	0.0496178	0.704729	0.952774
ENSMUSG00000014905	Dnajb9	110.674	-0.00715421	0.0467468	0.428559	0.833442	93.1678	-0.00484594	0.0391391	0.408636	0.968915	102.746	-0.0149526	0.0677936	0.412901	0.925461	100.134	-0.0131984	0.0546823	0.245323	0.81667
ENSMUSG00000014907	Naf1	353.763	-0.0127446	0.0447631	0.465105	0.849765	294.719	0.00486139	0.0385837	0.551925	0.985609	337.652	-0.0485004	0.0784603	0.144699	0.694736	310.521	-0.00036485	0.049805	0.962778	0.993937
ENSMUSG00000014932	Yes1	3139.9	0.0302682	0.0533074	0.11339	0.660208	2268.34	0.0306858	0.056459	0.0166415	0.608768	2964.76	-0.00867513	0.0612368	0.752684	0.992356	2407.51	0.0309293	0.0576322	0.151291	0.744578
ENSMUSG00000014956	Ppp1cb	1571.08	0.00722192	0.0437031	0.67713	0.920425	1146.09	0.00166605	0.0362805	0.905716	0.998743	1465.61	-0.00616508	0.0579974	0.84424	0.997907	1235.16	-0.0153315	0.0439438	0.567856	0.92275
ENSMUSG00000014959	Gorasp2	82.8579	0.0192326	0.0491458	0.23286	0.734862	59.4898	-0.00653875	0.0390293	0.432104	0.971124	77.6731	0.022939	0.0663254	0.393951	0.91727	63.7813	-0.0266367	0.0581013	0.18872	0.773525
ENSMUSG00000014980	Tsen15	0	NA	NA	NA	NA	0	NA	NA	NA	NA	0	NA	NA	NA	NA	0	NA	NA	NA	NA
ENSMUSG00000015001	Oc90	670.288	-0.00285036	0.0407612	0.889326	0.972388	485.274	-0.0210829	0.0432411	0.16833	0.859818	611.985	0.000404571	0.0564911	0.991111	0.999149	532.929	-0.0514782	0.0599746	0.109134	0.684289
ENSMUSG00000015002	Efr3a	350.23	0.0163801	0.0486831	0.315519	0.780411	246.842	0.00810717	0.0394325	0.335617	0.953331	347.275	-0.00216283	0.0633377	0.915251	0.999149	251.488	-0.00136528	0.0501021	0.895084	0.98301
ENSMUSG00000015013	Trappc2l	329.628	-0.00279207	0.0429107	0.871967	0.969881	231.76	0.0070413	0.0378331	0.577368	0.985951	300.916	0.00157494	0.0593866	0.957213	0.999149	254.905	0.0181564	0.0495483	0.451527	0.894073
ENSMUSG00000015016	Acsf3	298.002	-0.00785211	0.0436925	0.651005	0.914668	226.121	-0.00971682	0.0396493	0.303696	0.942335	271.827	-0.00214643	0.0605966	0.936933	0.999149	247.79	-0.0210652	0.0543079	0.302052	0.84426
ENSMUSG00000015023	Ddx19a	275.178	0.0171678	0.0491801	0.20782	0.721699	171.065	0.0139802	0.041372	0.155184	0.847418	254.109	0.0152857	0.0664531	0.480887	0.950765	187.307	0.0503089	0.073548	0.0811239	0.642953
ENSMUSG00000015027	Galns	29.969	0.00377356	0.0465504	0.578708	0.890016	22.7843	0.00306976	0.039099	0.482639	0.978425	31.2775	-0.00540511	0.0670212	0.69401	0.988803	22.0615	-0.00140381	0.0529751	0.841374	0.976708
ENSMUSG00000015053	Gata2	12.0642	0.0023694	0.0464203	0.728214	0.934995	9.51728	-0.00185187	0.0389817	0.601413	0.985951	11.7549	-0.003659	0.0667588	0.787511	0.994648	9.841	-0.00504945	0.0532742	0.503923	0.909082
ENSMUSG00000015083	C8g	487.069	-0.0112304	0.0456642	0.459846	0.847319	323.009	0.00180848	0.0382726	0.832699	0.998616	428.831	0.00444964	0.0631322	0.857094	0.997907	368.638	0.0192886	0.0543509	0.302697	0.84426
ENSMUSG00000015085	Entpd2	559.98	-0.0214599	0.048308	0.270819	0.752211	420.004	0.00218397	0.0369778	0.860618	0.998726	514.088	-0.03344	0.0665675	0.299469	0.865431	458.153	-0.00190144	0.0468562	0.934483	0.987996
ENSMUSG00000015087	Rabl6	0.953919	-0.000453352	0.0468209	0.852279	NA	0.536924	0.000592687	0.0391366	0.822778	0.998573	0.910068	-0.000287715	0.0679594	0.984979	NA	0.582815	0.00120539	0.0535653	0.832895	NA
ENSMUSG00000015090	Ptgds	2830.8	0.0131105	0.0454127	0.448207	0.843195	1816.82	0.0394821	0.0620549	0.0459885	0.695413	2563.22	0.0251235	0.0614601	0.348105	0.899285	2022.35	0.118198	0.127351	0.0181171	0.429003
ENSMUSG00000015092	Edf1	1.53471	0.00107743	0.0467811	0.710527	NA	1.01191	0.000250353	0.0391124	0.865152	0.998726	1.54443	0.000587096	0.0678162	0.918548	NA	1.00915	0.00133711	0.0535192	0.840492	NA
ENSMUSG00000015093	Clic3	1026.64	0.0117415	0.0475823	0.303764	0.770513	768.831	0.00425444	0.0390473	0.463979	0.976701	1019.94	-0.006127	0.0661772	0.706553	0.988871	782.938	-0.00736226	0.0511172	0.669911	0.950419
ENSMUSG00000015094	Npdc1	619.203	-0.0206609	0.0428319	0.371091	0.810311	470.885	-0.0189828	0.0397355	0.285121	0.93668	575.609	-0.0358272	0.0552041	0.323184	0.880596	507.998	-0.0402089	0.0531168	0.186744	0.77304
ENSMUSG00000015095	Fbxw5	193.184	-0.0169873	0.0492298	0.192318	0.709839	127.56	0.000120197	0.0385503	0.970644	0.99923	162.056	-0.00769999	0.0650829	0.707913	0.988871	151.302	0.0156827	0.0538242	0.346678	0.86216
ENSMUSG00000015112	Slc25a13	726.041	-0.00188439	0.0387142	0.932679	0.983939	572.055	0.0033377	0.0349086	0.837961	0.998692	679.111	-0.0124305	0.0518116	0.708093	0.988871	612.123	0.00808237	0.0408712	0.761855	0.964861
ENSMUSG00000015120	Ube2i	97.5503	0.00653434	0.0450133	0.646444	0.91358	80.3043	-0.00056224	0.0380774	0.949414	0.99923	94.1203	-0.0172451	0.0626497	0.545425	0.965476	83.7304	-0.0176618	0.0541571	0.323049	0.85161
ENSMUSG00000015126	Tsr3	72.4679	-0.00830133	0.0461209	0.492846	0.860268	51.6415	-0.00432938	0.0391115	0.396846	0.965324	63.6393	0.0060063	0.0655414	0.762549	0.993933	58.4668	-0.000261346	0.0516544	0.983961	0.997307
ENSMUSG00000015127	Unkl	427.929	-0.00170252	0.0447699	0.923561	0.981817	325.39	-0.00272598	0.0383468	0.743592	0.99268	389.787	0.0246085	0.0674419	0.354045	0.90262	355.87	0.00810658	0.0508998	0.648332	0.946031
ENSMUSG00000015133	Lrrk1	132.424	0.0137286	0.0495716	0.0151926	0.42484	57.8497	0.00460182	0.0393276	0.268906	0.929075	130.408	0.0189296	0.0710925	0.0838628	0.564218	58.5945	0.010741	0.0540989	0.302524	0.84426
ENSMUSG00000015134	Aldh1a3	2042.92	-0.00502032	0.0433746	0.765488	0.944559	1434.21	-0.0173849	0.0438841	0.0528488	0.708187	1742.84	0.0440054	0.0789981	0.150287	0.702826	1665.32	-0.0073616	0.0506	0.683634	0.951184
ENSMUSG00000015143	Actn1	610.426	-0.0450261	0.0598392	0.0810217	0.623201	460.034	-0.0218933	0.0442306	0.152128	0.84687	548.268	-0.0189506	0.0595602	0.569462	0.968729	510.744	-0.0419478	0.0476933	0.183455	0.771721
ENSMUSG00000015149	Sirt2	2335.99	0.0241256	0.0486871	0.220984	0.728586	1697.99	-0.00294132	0.035316	0.854284	0.998726	2187.01	0.00442582	0.0529885	0.888158	0.999042	1822.12	-0.0377336	0.0536442	0.203167	0.783985
ENSMUSG00000015165	Hnrnpl	344.443	-0.00030522	0.0454893	0.975388	0.994324	288.147	-0.00168778	0.0387909	0.763432	0.996395	338.986	-0.0175216	0.0683337	0.356673	0.90262	295.306	-0.0182484	0.0564849	0.149828	0.744578
ENSMUSG00000015176	Nolc1	749.323	0.000471877	0.044989	0.971568	0.993668	671.788	-0.00388526	0.0387312	0.586981	0.985951	747.097	-0.022779	0.0696839	0.272523	0.844666	681.835	-0.0599573	0.106456	0.0116383	0.374359
ENSMUSG00000015189	Casd1	288.448	-0.0131949	0.0465023	0.382141	0.812243	197.785	0.00085063	0.0383138	0.91511	0.99923	250.615	0.00051094	0.0611457	0.978821	0.999149	227.494	0.0150514	0.0535989	0.369664	0.86853
ENSMUSG00000015202	Cnksr3	293.111	-0.00505886	0.0434082	0.76592	0.944559	220.397	-0.00834527	0.0384939	0.469363	0.977608	266.389	0.0158383	0.0631246	0.55193	0.966245	241.682	0.0160992	0.0480695	0.525429	0.915442
ENSMUSG00000015214	Mtmr1	313.154	-0.0147406	0.0466952	0.359246	0.805889	222.93	-0.00794816	0.0395451	0.319686	0.948634	272.109	0.00146666	0.0599077	0.950095	0.999149	255.167	-0.00824677	0.0522113	0.583844	0.926546
ENSMUSG00000015217	Hmgb3	54.6288	-0.010641	0.0478032	0.217013	0.724167	36.1563	-0.00189561	0.0389174	0.671259	0.989885	44.6802	-0.00800733	0.0669254	0.595709	0.972982	43.927	0.00162551	0.0524447	0.886978	0.98245
ENSMUSG00000015222	Map2	44.0757	-0.00232885	0.0454651	0.831415	0.960574	29.4444	-0.0119736	0.041448	0.0434008	0.691253	36.548	0.0296215	0.0741348	0.14188	0.6907	35.2778	-0.00629946	0.0524191	0.622466	0.937708
ENSMUSG00000015224	Cyp2j9	0	NA	NA	NA	NA	0	NA	NA	NA	NA	0	NA	NA	NA	NA	0	NA	NA	NA	NA
ENSMUSG00000015242	Nipsnap3a	132.782	0.00391182	0.0462037	0.666265	0.917843	108.815	-0.00586073	0.0392274	0.357354	0.958947	130.626	0.00123487	0.0656347	0.933724	0.999149	111.436	-0.034142	0.0662636	0.0642202	0.608777
ENSMUSG00000015243	Abca1	368.102	0.00309832	0.0443489	0.852773	0.966077	259.452	0.00368578	0.0381819	0.693744	0.990074	339.927	-0.00397796	0.0634543	0.859216	0.997907	281.607	0.00781029	0.0481999	0.717975	0.954099
ENSMUSG00000015247	Nipsnap3b	233.519	0.0196188	0.0504331	0.167227	0.690096	181.215	-0.00101631	0.0383977	0.898387	0.998726	222.09	0.0185753	0.0655331	0.45008	0.938194	191.673	-0.0115145	0.05207	0.504157	0.909082
ENSMUSG00000015289	Lage3	622.863	0.0300458	0.0594497	0.0361828	0.527807	445.404	0.018171	0.0441716	0.0673171	0.729549	602.397	0.00787753	0.0647232	0.715489	0.988918	461.392	0.0198983	0.0459635	0.454793	0.895298
ENSMUSG00000015290	Ubl4a	1225.98	-0.00867316	0.0424928	0.654738	0.916846	862.309	-0.00650191	0.0370955	0.630039	0.985951	1148.77	-0.0547593	0.0668772	0.163134	0.728909	927.622	-0.0263709	0.0529255	0.277959	0.829815
ENSMUSG00000015291	Gdi1	871.52	-0.00632516	0.0446273	0.667332	0.917892	619.932	0.00191247	0.0380074	0.841554	0.998726	784.467	-0.0108453	0.0601628	0.716345	0.988918	688.844	0.00818167	0.0498458	0.681021	0.951184
ENSMUSG00000015305	Sash1	360.441	0.0268674	0.0579368	0.00787093	0.342678	238.415	0.00870728	0.0402219	0.0940866	0.772495	390.135	0.00646851	0.0671323	0.616407	0.97696	218.667	0.00680953	0.0521138	0.648323	0.946031
ENSMUSG00000015312	Gadd45b	10.0595	0.00866348	0.0476389	0.146927	0.68049	9.23103	0.00596277	0.0397094	0.0675121	0.729549	13.138	-0.0116026	0.068577	0.288169	0.85803	6.86238	0.000312507	0.0532266	0.96901	0.994707
ENSMUSG00000015314	Slamf6	1.99643	0.00139894	0.0468004	0.611442	0.902338	2.2756	0.00205393	0.0391416	0.532029	0.984507	2.8468	-0.0076956	0.0682989	0.288728	0.858479	1.6782	-0.0032998	0.053582	0.311908	NA
ENSMUSG00000015316	Slamf1	281.679	0.0124856	0.0479171	0.264312	0.748717	195.319	0.00575481	0.0390309	0.453316	0.973789	270.759	0.00649689	0.0649286	0.757194	0.992678	204.673	0.00233226	0.0510683	0.885047	0.982176
ENSMUSG00000015335	Zdhhc12	351.364	-0.022002	0.0510698	0.27592	0.754483	269.899	-0.00187934	0.0374282	0.858741	0.998726	315.248	-0.0250264	0.0661943	0.369477	0.907492	299.367	0.00877783	0.0487524	0.681183	0.951184
ENSMUSG00000015337	Endog	78.1033	0.00921374	0.0469229	0.369654	0.808946	67.1548	0.0117489	0.0413449	0.0486834	0.695888	84.0622	-0.0209967	0.0703951	0.218974	0.797909	63.2815	-0.000545375	0.0518564	0.963671	0.994044
ENSMUSG00000015340	Cybb	694.222	0.114624	0.122611	0.0147294	0.42484	498.39	0.0253236	0.0459263	0.156664	0.848642	669.265	0.0107321	0.0591769	0.673975	0.985738	520.691	-0.000892767	0.0424192	0.964803	0.994296
ENSMUSG00000015341	Golga7	152.065	-0.0132905	0.0481706	0.223082	0.729506	96.02	0.0036976	0.0386406	0.611472	0.985951	127.739	-0.00249868	0.0632423	0.91654	0.999149	114.496	0.0464008	0.0792638	0.037376	0.538729
ENSMUSG00000015342	Xk	36.6945	0.00017586	0.0465529	0.974918	0.994068	17.3892	-0.00968885	0.0407693	0.0114645	0.581123	28.7725	0.0206392	0.0718159	0.0526745	0.458306	22.5592	-0.00664823	0.0536502	0.363397	0.868116
ENSMUSG00000015354	Pcolce2	26.9862	0.0140784	0.0489774	0.132843	0.669881	18.9704	0.484609	0.544654	0.00539035	0.51339	30.1556	-0.0110229	0.0672095	0.495168	0.956082	16.7554	0.0117907	0.0543286	0.289814	0.834481
ENSMUSG00000015355	Cd48	385.326	0.00991807	0.0444465	0.538187	0.876343	264.827	0.00916295	0.0390617	0.389605	0.965244	358.155	0.00284219	0.060891	0.919719	0.999149	286.683	0.0156831	0.0496744	0.493195	0.906349
ENSMUSG00000015357	Clpx	924.373	0.021011	0.0498967	0.208098	0.721699	733.296	0.0136721	0.0408034	0.221915	0.905608	921.137	-0.0215441	0.0653863	0.434794	0.932487	745.796	-0.0194052	0.049375	0.412351	0.880738
ENSMUSG00000015363	Trabd	0	NA	NA	NA	NA	0	NA	NA	NA	NA	0	NA	NA	NA	NA	0	NA	NA	NA	NA
ENSMUSG00000015365	Mov10l1	45.9718	-0.0238465	0.0541863	0.0590905	0.582853	44.8212	-0.0107805	0.0405512	0.162519	0.854705	44.4508	-0.287138	0.246539	0.00582107	0.145469	46.6109	-0.0654074	0.124303	0.010075	0.344964
ENSMUSG00000015377	Dennd6b	93.2602	0.00126328	0.0456817	0.900265	0.975023	66.7958	0.0153475	0.0429996	0.0388761	0.683546	95.2241	-0.0244604	0.0706475	0.23488	0.810428	65.6389	0.0125368	0.0536775	0.376146	0.871955
ENSMUSG00000015396	Cd83	0.0791161	3.56088e-05	0.0468514	0.975756	NA	0.132276	0.000409343	0.0391456	0.893077	NA	0.217007	-0.00131069	0.068062	0.736186	NA	0.0297336	0.000323144	0.05358	0.908062	NA
ENSMUSG00000015401	Cltrn	133.102	-0.0266715	0.0576777	0.00900839	0.374372	67.4425	-0.00465854	0.0391621	0.405914	0.968915	91.0655	0.0164447	0.069032	0.29105	0.85982	98.6926	0.317386	0.447405	0.00576587	0.268885
ENSMUSG00000015405	Ace2	2.78026	-0.000344538	0.0467026	0.930078	0.983451	1.97051	0.00110896	0.039136	0.696422	0.990074	2.71177	-0.00366615	0.0678321	0.601483	0.973641	2.01754	0.00183894	0.0535072	0.832678	NA
ENSMUSG00000015437	Gzmb	0	NA	NA	NA	NA	0	NA	NA	NA	NA	0	NA	NA	NA	NA	0	NA	NA	NA	NA
ENSMUSG00000015441	Gzmf	0	NA	NA	NA	NA	0	NA	NA	NA	NA	0	NA	NA	NA	NA	0	NA	NA	NA	NA
ENSMUSG00000015443	Gzmn	4.17513	0.000994276	0.046772	0.739426	0.938103	3.65678	-0.000273326	0.0391192	0.732229	0.990809	6.44296	-0.00209558	0.0678802	0.671788	0.985738	2.55878	-0.00327594	0.0535826	0.302144	0.84426
ENSMUSG00000015451	C4a	8.27336	0.00423401	0.0467474	0.476055	0.854381	7.04592	1.75207e-05	0.0389732	0.939755	0.99923	8.61968	-0.00596578	0.0670991	0.648021	0.982121	6.85761	-0.00602348	0.053652	0.328179	0.853557
ENSMUSG00000015452	Ager	603.654	-0.0423346	0.0545778	0.121314	0.662542	429.836	0.00263902	0.0351455	0.84941	0.998726	547.494	-0.0416584	0.0554076	0.261233	0.834524	475.378	0.0177084	0.0451924	0.501857	0.908977
ENSMUSG00000015461	Atf6b	7.22666	-0.00889166	0.0477355	0.130095	0.667408	6.85808	-0.00476289	0.0393597	0.207676	0.894104	6.29397	-0.0126114	0.0685364	0.319139	0.879353	7.63405	-0.0060394	0.0535805	0.355365	0.865871
ENSMUSG00000015467	Egfl8	160.046	0.0129388	0.0487993	0.113741	0.660208	98.9846	0.000805009	0.0388481	0.871236	0.998726	154.123	0.022873	0.0715907	0.149014	0.701585	103.939	0.00135665	0.052563	0.892465	0.982867
ENSMUSG00000015468	Notch4	400.045	-0.0608707	0.0866877	0.0405224	0.535844	309.683	-0.0161408	0.0416162	0.186367	0.872071	363.375	-0.0424049	0.0717189	0.207872	0.786721	340.328	-0.0370161	0.0602877	0.161935	0.753313
ENSMUSG00000015474	Ppt2	72.7406	0.00519423	0.0462464	0.589902	0.894333	55.3159	-0.000679819	0.0385099	0.922377	0.99923	70.0965	-0.00877023	0.0646322	0.688364	0.987343	57.8717	-0.0113871	0.0536315	0.375778	0.871955
ENSMUSG00000015476	Prrt1	896.214	-0.00386336	0.0442452	0.79753	0.950446	701.811	-0.00154411	0.0369674	0.885999	0.998726	828.469	-0.020401	0.0609611	0.511353	0.95729	759.824	-0.0112345	0.050237	0.575827	0.924914
ENSMUSG00000015478	Rnf5	30.7885	0.00761653	0.0467052	0.433716	0.836922	17.8702	-0.00991691	0.0409003	0.0043184	0.496894	22.126	0.886521	0.363802	0.000422821	0.0407063	24.3887	-0.00292323	0.0531224	0.701312	0.952423
ENSMUSG00000015484	Fam163a	371.885	-0.00480563	0.0414517	0.78401	0.947419	295.043	0.00558697	0.0354287	0.725753	0.990809	362.644	-0.111377	0.0889873	0.0291693	0.347232	305.687	-0.0563183	0.0712551	0.0797491	0.637477
ENSMUSG00000015488	Cacfd1	299.357	-0.0323055	0.0588066	0.0736149	0.608309	212.391	-0.013007	0.0407931	0.203301	0.890877	253.373	-0.00779521	0.0594812	0.799641	0.995346	249.032	0.00230697	0.0499458	0.911694	0.985679
ENSMUSG00000015501	Hivep2	0	NA	NA	NA	NA	0	NA	NA	NA	NA	0	NA	NA	NA	NA	0	NA	NA	NA	NA
ENSMUSG00000015519	2310057J18Rik	470.387	-0.025769	0.0528261	0.140098	0.677334	343.18	-0.00561934	0.0377721	0.621865	0.985951	422.24	-0.027693	0.0640705	0.385533	0.911738	382.256	0.00378244	0.0480312	0.83809	0.975571
ENSMUSG00000015522	Arnt	112.092	0.0126258	0.0484523	0.168925	0.691223	91.3389	0.0073057	0.0395587	0.278729	0.93177	116.569	-0.00664971	0.0664058	0.684606	0.986328	88.7784	-0.0136644	0.0538628	0.344864	0.860896
ENSMUSG00000015533	Itga2	243.176	0.0335647	0.0569993	0.112011	0.660062	196.116	0.0180848	0.0424288	0.174081	0.864075	231.201	-0.00271431	0.0592227	0.923632	0.999149	207.076	-0.00202013	0.0461359	0.945443	0.990489
ENSMUSG00000015536	Mocs2	204.734	0.0785655	0.102827	0.0274226	0.505586	146.541	0.022562	0.0472415	0.0520735	0.706579	201.497	-0.0220309	0.0655293	0.416906	0.927054	150.032	-0.00880114	0.0467795	0.705193	0.952774
ENSMUSG00000015542	Nat9	802.069	0.00638826	0.0473395	0.0707091	0.602088	350.726	-0.000198087	0.0390826	0.919345	0.99923	759.635	0.0066389	0.0683106	0.205179	0.782772	376.014	-0.00178793	0.0532951	0.758899	0.964361
ENSMUSG00000015568	Lpl	841.69	0.0116792	0.0466665	0.408989	0.824941	591.753	0.0101725	0.0402852	0.198254	0.883143	806.134	-0.00338698	0.0638382	0.878772	0.998974	622.715	0.0138683	0.0532066	0.39905	0.876532
ENSMUSG00000015575	Atp6v0e	0	NA	NA	NA	NA	0	NA	NA	NA	NA	0	NA	NA	NA	NA	0	NA	NA	NA	NA
ENSMUSG00000015579	Nkx2-5	121.071	-0.0187253	0.0508554	0.104345	0.648817	94.7189	-0.0014399	0.0380959	0.871066	0.998726	113.378	-0.0481406	0.0858748	0.0798939	0.553157	101.278	-0.0067787	0.0518379	0.651132	0.946223
ENSMUSG00000015597	Zfp318	20.7707	0.000769044	0.0459416	0.938903	0.985907	16.0187	-0.00679415	0.039762	0.127437	0.819587	18.0225	0.0104545	0.0667334	0.546284	0.965476	18.2603	-0.00955877	0.0539948	0.293313	0.837892
ENSMUSG00000015599	Ttbk1	1194.7	0.00136012	0.0414847	0.998066	0.999233	779.864	-0.0101516	0.0388275	0.376198	0.963822	1018.95	0.143743	0.0954666	0.0127811	0.223071	916.142	0.0313975	0.0594337	0.177702	0.766231
ENSMUSG00000015605	Srf	13.2165	-0.00384613	0.0469088	0.337531	0.793393	10.1384	0.0036256	0.0392934	0.24009	0.914675	11.9628	-0.0100554	0.0685665	0.257634	0.832231	11.0509	0.00494002	0.0536847	0.374933	0.871798
ENSMUSG00000015619	Gata3	9.79424	0.000873802	0.0465265	0.8745	0.970017	6.75528	0.00596045	0.0396909	0.0870732	0.763228	9.70627	-0.0253811	0.0733748	0.0919134	0.586714	6.78589	0.0040108	0.0535244	0.526087	0.915442
ENSMUSG00000015627	Gata5	702.452	0.00448822	0.046789	0.452685	0.845053	615.872	0.00884341	0.0405209	0.00690773	0.532063	908.265	-0.00864169	0.0682229	0.347654	0.899285	450.699	0.0189825	0.0575776	0.0700519	0.619524
ENSMUSG00000015647	Lama5	38.2162	0.00621328	0.0469593	0.361867	0.807008	29.4607	0.00854757	0.040278	0.0670087	0.729549	43.7648	-0.0176999	0.0699812	0.198257	0.772992	25.4597	-0.00116352	0.0524448	0.898105	0.983587
ENSMUSG00000015652	Steap1	169.084	-0.0137636	0.0481681	0.243211	0.738484	116.168	-0.011396	0.040392	0.215338	0.901213	138.893	0.0080895	0.0653021	0.693093	0.988473	138.852	0.0221656	0.0562299	0.228668	0.804495
ENSMUSG00000015653	Steap2	16473.1	-0.00327284	0.0428713	0.851771	0.965773	13353.9	0.000465958	0.0378316	0.963493	0.99923	15882.2	-0.0410594	0.0723739	0.216922	0.796648	13922.3	-0.0267926	0.056875	0.220617	0.797331
ENSMUSG00000015656	Hspa8	37.8213	-0.00743883	0.0469058	0.374401	0.811225	28.0268	0.0030089	0.0389415	0.582863	0.985951	34.3841	-0.0288401	0.0746581	0.0957449	0.593541	31.1648	-0.00331327	0.052564	0.745622	0.960071
ENSMUSG00000015659	Serac1	0	NA	NA	NA	NA	0	NA	NA	NA	NA	0	NA	NA	NA	NA	0	NA	NA	NA	NA
ENSMUSG00000015665	Awat1	302.359	0.00917485	0.0424766	0.639887	0.912517	209.657	0.00649734	0.0375427	0.606009	0.985951	267.873	0.038688	0.0663541	0.253839	0.827837	236.651	0.0517637	0.0674203	0.0948726	0.664387
ENSMUSG00000015668	Pdzd11	1106.14	0.0246481	0.0510094	0.164669	0.687432	773.983	0.00995909	0.0376969	0.483512	0.978425	1021.78	0.0379184	0.0637331	0.284344	0.854293	841.23	0.0107084	0.0474744	0.649612	0.946031
ENSMUSG00000015671	Psma2	274.409	0.0143425	0.0461731	0.415235	0.827731	184.565	-0.00312854	0.0375085	0.774454	0.997588	247.97	0.0286469	0.0654427	0.348988	0.900084	205.213	0.000889481	0.048573	0.966059	0.994349
ENSMUSG00000015672	Mrpl32	245.934	-0.0184434	0.0470498	0.316612	0.780411	201.708	-0.00760041	0.0381191	0.540515	0.984507	235.508	-0.0663611	0.09157	0.084294	0.564245	211.627	-0.0731812	0.0975135	0.040984	0.554893
ENSMUSG00000015697	Setdb1	3.94272	-0.000683785	0.0466599	0.876201	0.97013	2.45438	0.00209777	0.0391651	0.466419	0.977608	3.79894	-0.00268494	0.0676376	0.739134	0.991817	2.5894	0.0036831	0.0535678	0.533833	0.916529
ENSMUSG00000015702	Anxa9	13.3884	-0.00131244	0.0466075	0.786551	0.947419	10.7122	-0.00636413	0.0398117	0.0254723	0.663029	10.8559	0.00205918	0.0675178	0.809608	0.995346	12.6296	-0.00397317	0.0535642	0.362087	0.868116
ENSMUSG00000015709	Arnt2	300.205	0.0130654	0.0463481	0.398194	0.820515	220.546	0.0158765	0.0411955	0.218951	0.905473	285.475	-0.00178776	0.0620192	0.950001	0.999149	233.308	0.00922423	0.046353	0.699736	0.952423
ENSMUSG00000015711	Prune1	770.466	0.0324744	0.0583863	0.124406	0.662542	515.895	0.00380017	0.0379975	0.718367	0.990488	728.345	0.0189201	0.0642336	0.485597	0.953336	550.38	-0.00787449	0.0423301	0.762024	0.9649
ENSMUSG00000015714	Cers2	0	NA	NA	NA	NA	0	NA	NA	NA	NA	0	NA	NA	NA	NA	0	NA	NA	NA	NA
ENSMUSG00000015721	Nlrp5	1296.23	0.017648	0.0473196	0.328221	0.788596	916.516	0.021786	0.0455827	0.0915618	0.766508	1221.63	0.0139962	0.0611883	0.629195	0.978934	979.191	0.0370533	0.0618295	0.130389	0.722553
ENSMUSG00000015733	Capza2	416.724	0.0122227	0.0477193	0.284215	0.759107	248.35	-0.00273134	0.0386661	0.667929	0.989409	362.436	0.0432183	0.0838282	0.0669637	0.511829	288.814	0.00745103	0.0522884	0.592046	0.927901
ENSMUSG00000015745	Plekho1	196.275	0.0337291	0.0630748	0.03422	0.524873	140.816	0.0014911	0.0385825	0.825672	0.998573	196.487	0.00150896	0.0640468	0.941535	0.999149	142.092	-0.017619	0.0553146	0.242547	0.8126
ENSMUSG00000015747	Vps45	203.685	0.0140963	0.0488396	0.167281	0.690096	153.451	0.00814791	0.0398839	0.19497	0.880649	212.368	-0.0226634	0.0700674	0.258953	0.833037	147.911	-0.0209314	0.0565321	0.208436	0.787013
ENSMUSG00000015748	Prpf3	607.025	0.0354047	0.0647635	0.0315207	0.515802	442.667	0.00876437	0.0393444	0.364536	0.960167	595.729	0.00402922	0.0628342	0.868508	0.998715	452.707	-0.027219	0.0565012	0.2368	0.809848
ENSMUSG00000015749	Anp32e	2972.82	0.00705748	0.0437342	0.684713	0.922603	2044.41	0.0323818	0.0529976	0.0746719	0.737182	2687.63	-0.00606241	0.0586044	0.83813	0.997907	2266.97	0.053137	0.0661191	0.105594	0.680682
ENSMUSG00000015750	Aph1a	1037.87	0.0454307	0.0727001	0.0685659	0.600893	773.899	0.0296966	0.0466541	0.124536	0.817269	1011	-0.000626494	0.0591437	0.984912	0.999149	800.064	-0.0352847	0.0499634	0.231031	0.804735
ENSMUSG00000015755	Tab2	206.781	-0.0207001	0.0507089	0.16101	0.684426	163.926	-0.00720909	0.0390984	0.396441	0.965324	186.5	-0.0234553	0.0665476	0.388862	0.914681	180.612	-0.00608235	0.0508883	0.716127	0.954099
ENSMUSG00000015757	Ppil4	720.215	0.0334913	0.0592007	0.0859225	0.628699	539.912	0.0121145	0.0402927	0.25943	0.925617	708.453	-0.000230735	0.0616349	0.989199	0.999149	553.593	-0.00815436	0.0480019	0.713123	0.954099
ENSMUSG00000015759	Cnih1	1602.86	0.00421334	0.0451831	0.746011	0.939316	1025.99	0.00545924	0.0390134	0.441346	0.972778	1432.19	0.00480646	0.0643532	0.760359	0.993621	1157.98	0.0188622	0.0561768	0.203886	0.785015
ENSMUSG00000015766	Eps8	423.004	0.00817945	0.0420159	0.683848	0.922426	298.754	0.00880259	0.0378991	0.514316	0.981169	400.751	-0.00515701	0.05666	0.868056	0.998656	318.039	0.007864	0.0468542	0.740207	0.958334
ENSMUSG00000015776	Med22	137.621	-0.0149732	0.0477929	0.286656	0.759525	93.8679	-0.0131471	0.0415161	0.112414	0.79923	117.288	0.0183378	0.0657623	0.461315	0.942692	109.935	-0.000731554	0.0510397	0.954179	0.992907
ENSMUSG00000015787	Abo	461.612	-0.014371	0.044883	0.443228	0.842072	342.988	0.00544362	0.0367194	0.693625	0.990074	432.689	-0.0479399	0.0754388	0.167279	0.73399	368.355	-0.0223463	0.0465849	0.410534	0.880192
ENSMUSG00000015790	Surf1	639.921	0.0216745	0.0508053	0.178766	0.703479	479.861	0.0112311	0.0407087	0.155125	0.847418	639.83	-0.0112989	0.0651501	0.601384	0.973641	484.088	0.00429211	0.0491326	0.846366	0.978162
ENSMUSG00000015804	Med28	841.935	-0.00437322	0.0410714	0.822295	0.95883	650.407	0.0106	0.0382449	0.437963	0.972253	819.333	-0.0870408	0.0776081	0.0561253	0.470576	674.14	-0.019595	0.0499909	0.393171	0.876532
ENSMUSG00000015806	Qdpr	1.28909	-4.85453e-05	0.0467863	0.984101	NA	1.77195	0.00158427	0.0391219	0.676094	0.990074	1.90808	-0.0120823	0.0693429	0.0684159	NA	1.34928	-0.00366898	0.0536374	0.217291	NA
ENSMUSG00000015812	Gnrh1	13.6209	0.00306238	0.0466049	0.608751	0.901368	11.2598	-0.00391682	0.0393557	0.0961305	0.776175	12.26	0.00729069	0.0678965	0.460027	0.942189	12.4448	-0.00848713	0.0542465	0.139536	0.729934
ENSMUSG00000015829	Tnr	3420.37	0.0158513	0.0492866	0.169593	0.692093	2430.85	0.00514374	0.039099	0.288368	0.937175	3366.21	-0.00276552	0.0657551	0.921023	0.999149	2491.86	0.00274802	0.0508775	0.865642	0.980906
ENSMUSG00000015837	Sqstm1	1517.97	0.00181739	0.0450199	0.925025	0.981929	1172.97	0.00163325	0.0383708	0.831318	0.998573	1450.86	-0.0117575	0.0644138	0.618537	0.977866	1234.16	-0.000710046	0.0497284	0.968201	0.994559
ENSMUSG00000015839	Nfe2l2	12.0821	-0.000314576	0.0464773	0.954592	0.990871	5.40476	-0.00417099	0.0393434	0.172383	0.864075	8.81051	0.0196457	0.0716788	0.0334601	0.375106	7.87371	0.00936916	0.0541326	0.280133	0.831014
ENSMUSG00000015843	Rxrg	1420.48	-0.0121006	0.0425146	0.652382	0.915249	997.259	0.010972	0.038401	0.385358	0.965244	1311.24	-0.0214011	0.0615286	0.47835	0.949276	1086.26	0.0285509	0.0492035	0.311932	0.846937
ENSMUSG00000015846	Rxra	335.549	0.0165832	0.0499614	0.118713	0.661936	194.512	0.00324098	0.0385073	0.682424	0.990074	279.881	0.0280208	0.0725399	0.194295	0.769407	233	0.00533073	0.0515148	0.726371	0.955865
ENSMUSG00000015850	Adamtsl4	57.6486	0.00337484	0.0460153	0.722296	0.933402	27.2724	-0.00907232	0.0403121	0.103441	0.785146	38.5093	0.916789	0.28818	5.03757e-05	0.0103621	40.9393	0.0388107	0.0743044	0.00959193	0.333641
ENSMUSG00000015852	Fcrls	1.6178	-0.00145459	0.0468099	0.587178	NA	1.32716	0.000282407	0.039125	0.996378	0.999686	1.6917	-0.00316036	0.0679834	0.529039	NA	1.30794	0.00039245	0.0535242	0.962294	NA
ENSMUSG00000015854	Cd5l	644.3	0.00430781	0.0437152	0.791034	0.948542	444.18	-0.0110293	0.0383772	0.40983	0.968915	579.498	0.0253037	0.0649518	0.395229	0.917753	494.788	0.00374539	0.0449451	0.884608	0.982144
ENSMUSG00000015869	Prpsap1	15.0546	-0.00401476	0.0467648	0.461138	0.847542	12.7643	-0.00507496	0.0394436	0.167915	0.859551	13.4284	-0.00359368	0.067184	0.753994	0.992567	14.1472	-0.00937862	0.0542092	0.215804	0.794591
ENSMUSG00000015879	Fam184b	41.837	0.014533	0.0498601	0.0201946	0.468773	26.6481	0.00577523	0.039536	0.195745	0.881132	45.6901	0.00312164	0.0671331	0.784318	0.994642	23.6209	-0.00431863	0.0530545	0.607068	0.933968
ENSMUSG00000015880	Ncapg	86.4528	0.00486931	0.0456026	0.68038	0.921399	72.8729	-0.0050625	0.0392637	0.320243	0.948634	81.2609	-0.0145156	0.067417	0.430548	0.930223	78.0603	-0.0250862	0.0608261	0.0514977	0.590512
ENSMUSG00000015882	Lcorl	1121.58	-0.005986	0.0434276	0.727734	0.934887	771.025	0.016891	0.0388507	0.296683	0.941643	993.244	-0.0169393	0.0595698	0.596356	0.972982	871.336	0.0232607	0.0474169	0.382868	0.871955
ENSMUSG00000015889	Lta4h	1.16873	0.000518589	0.0467922	0.839	NA	1.09923	-0.0010106	0.0391322	0.388082	0.965244	1.14319	0.000355851	0.0678539	0.946507	NA	1.12925	-0.00179152	0.0535506	0.402351	NA
ENSMUSG00000015890	Amdhd1	22807.5	0.0271321	0.0566074	0.0513039	0.564561	14706.6	0.0132375	0.0416644	0.0941596	0.772525	22212.4	0.0139373	0.0665172	0.499377	0.956082	15214.1	0.0231775	0.0556757	0.17075	0.761132
ENSMUSG00000015932	Dstn	1202.51	0.0245456	0.0506954	0.20509	0.71946	883.545	0.0106084	0.0379936	0.450813	0.973789	1151.68	-0.000973855	0.0576991	0.84477	0.997907	928.161	-0.019545	0.0469514	0.446823	0.894073
ENSMUSG00000015937	Macroh2a1	60.6364	-0.0033453	0.0458425	0.739744	0.938245	51.5655	-0.00773232	0.0398264	0.179445	0.868548	56.5306	-0.00935214	0.0666924	0.577091	0.970595	55.3545	-0.0358905	0.069864	0.0251536	0.470741
ENSMUSG00000015942	Gtf2ird2	189.829	0.010042	0.0467769	0.395948	0.81929	134.691	0.00598595	0.0390089	0.442612	0.972778	185.185	-0.00519068	0.0627152	0.830339	0.997907	139.174	-0.000934753	0.0509687	0.94013	0.989308
ENSMUSG00000015943	Bola1	140.502	0.00813936	0.0460201	0.529477	0.873363	89.9788	-0.00745913	0.0395157	0.298591	0.94212	121.159	0.0539587	0.0906069	0.0655781	0.50629	104.926	-0.000218597	0.0517674	0.980694	0.997032
ENSMUSG00000015944	Castor2	21.3546	0.781148	0.306318	0.000329773	0.0832127	11.2728	0.000855983	0.0390374	0.832417	0.998616	20.1505	0.0351725	0.0810151	0.00755727	0.168111	12.2202	0.00361875	0.0532883	0.642616	0.943638
ENSMUSG00000015947	Fcgr1	95.0167	0.0223093	0.0536886	0.0355548	0.527315	61.5377	0.0163122	0.0438068	0.0146633	0.600139	100.782	0.00410168	0.0657368	0.8131	0.99565	57.7028	0.0142958	0.0546121	0.274403	0.827883
ENSMUSG00000015950	Ncf1	18.7054	-0.00216464	0.0462203	0.796176	0.950361	10.459	-0.000474883	0.0390055	0.846539	0.998726	14.5027	0.0201531	0.0707299	0.174051	0.743338	13.7123	0.00813984	0.0540543	0.240298	0.810619
ENSMUSG00000015957	Wnt11	801.256	0.0384135	0.065836	0.0512861	0.564561	570.758	0.012116	0.0398927	0.297705	0.941692	768.473	0.0065111	0.0621461	0.811187	0.99538	598.535	-0.0168883	0.0458672	0.513612	0.912445
ENSMUSG00000015961	Adss	1.79582	0.0010421	0.0468068	0.666547	0.917843	0.821629	0.00109188	0.0391484	0.530245	0.98393	1.64985	0.00175334	0.0678819	0.741227	NA	0.913249	0.00192984	0.0535892	0.513817	NA
ENSMUSG00000015962	1700016C15Rik	19.4342	-0.00394446	0.0462788	0.643826	0.913046	15.5512	-0.00742204	0.0396752	0.222312	0.906045	18.8349	-0.00444093	0.0665433	0.763178	0.993933	16.1321	-0.0120484	0.0536891	0.355448	0.865871
ENSMUSG00000015966	Il17rb	67.7094	-0.025362	0.0552136	0.0494076	0.560885	51.91	-0.0103275	0.0406933	0.102591	0.784425	55.8767	-0.0227797	0.0675235	0.36433	0.904648	61.2024	-0.00679604	0.0529586	0.541269	0.919554
ENSMUSG00000015968	Cacna1d	1218.05	-0.0229447	0.0533656	0.127774	0.664551	935.731	-0.000465289	0.0385036	0.943534	0.99923	1113.25	-0.0238166	0.069626	0.283773	0.853823	1020.85	0.00130266	0.050762	0.966853	0.994557
ENSMUSG00000015970	Chdh	279.469	-0.00626489	0.0418707	0.76166	0.943319	211.28	-0.0239257	0.044637	0.14866	0.842529	261.926	-0.0265275	0.0612361	0.41967	0.927911	226.354	-0.120403	0.0746114	0.00946739	0.332201
ENSMUSG00000015971	Actr8	7.57454	-0.00218971	0.0467046	0.616939	0.904222	3.67172	-0.00443941	0.0394161	0.0897576	0.766508	4.8706	0.0180604	0.0709929	0.0538271	0.46221	5.73657	0.00436182	0.0535321	0.493496	0.906415
ENSMUSG00000015980	Lrrc27	23.5605	0.000885879	0.0459263	0.924269	0.981929	18.0157	-0.00855479	0.0402547	0.0693341	0.729549	20.6765	0.0196829	0.0685464	0.339164	0.89519	20.4103	-0.00944374	0.0540444	0.279552	0.830923
ENSMUSG00000015981	Stk32c	553.113	0.00389722	0.041865	0.849297	0.96559	421.115	-0.0162061	0.0401353	0.284311	0.936182	516.172	0.0045564	0.053397	0.890743	0.99909	452.428	-0.0361763	0.054706	0.201302	0.783
ENSMUSG00000015994	Fnta	356.055	-0.00544957	0.0447062	0.70604	0.929138	358.715	-0.00594447	0.0393336	0.314246	0.947795	316.681	0.00196916	0.0640669	0.935576	0.999149	395.972	-0.0127657	0.0532034	0.406077	0.878991
ENSMUSG00000016018	Mtrex	100.692	0.807811	0.461918	0.00165864	0.182631	51.9753	-0.00807783	0.0401932	0.0447952	0.693328	91.2347	1.17427	0.381988	4.13859e-05	0.00943564	59.8715	-0.0063892	0.0535487	0.410429	0.880192
ENSMUSG00000016024	Lbp	556.463	-0.000177545	0.0455065	0.996383	0.998502	400.283	-0.00263036	0.038632	0.701963	0.990074	505.475	0.00745954	0.0650463	0.696974	0.988871	441.816	0.00164277	0.0517647	0.904825	0.984736
ENSMUSG00000016028	Celsr1	46.8049	0.00863385	0.0471453	0.316658	0.780411	29.8636	0.0172535	0.0442308	0.0235682	0.645421	46.2192	0.0026064	0.0657783	0.879306	0.998974	30.4074	0.0208847	0.0573556	0.151954	0.74502
ENSMUSG00000016087	Fli1	217.135	-0.0042939	0.0457853	0.674135	0.919574	148.634	-0.0152997	0.0426601	0.0741955	0.737174	186.187	0.0321608	0.0723302	0.213481	0.793161	172.661	-0.00234014	0.0517577	0.861897	0.980906
ENSMUSG00000016128	Stard13	0.243907	-0.000718281	0.0468532	0.727504	NA	0.257868	0.000139922	0.0391424	0.99268	0.999686	0.274244	-0.00107517	0.0680608	0.696017	NA	0.251633	0.00041417	0.0535724	0.910847	NA
ENSMUSG00000016150	Tenm1	2.06855	-0.00036505	0.0467244	0.913846	0.97836	1.53097	-0.000530786	0.0391056	0.578759	0.985951	1.73836	-0.000436128	0.0676725	0.952783	NA	1.82365	-0.000967953	0.0534633	0.642669	NA
ENSMUSG00000016179	Camk1g	61.95	-0.0087957	0.0471362	0.340369	0.795142	48.8814	-0.00251681	0.0388776	0.643045	0.987957	56.1268	-0.0344881	0.0766018	0.11977	0.647369	54.1988	-0.00789781	0.0534734	0.424286	0.886159
ENSMUSG00000016181	Utp25	49.4589	0.0109053	0.0483367	0.0677421	0.600893	20.3899	-0.00320713	0.0389035	0.568539	0.985951	42.0202	0.587333	0.821485	0.00366501	0.117614	25.4725	0.0124688	0.0542503	0.305725	0.845664
ENSMUSG00000016194	Hsd11b1	13.1066	0.00363056	0.046423	0.63091	0.909052	8.58429	-0.00472668	0.0394463	0.114664	0.80254	10.3387	0.0174485	0.0698596	0.20921	0.787407	10.6913	-0.00333603	0.0533427	0.564923	0.921888
ENSMUSG00000016200	Syt14	54.8387	-0.00144981	0.0451371	0.905053	0.976121	41.408	-0.00455705	0.0382548	0.628541	0.985951	51.6185	-0.00757763	0.0637034	0.750078	0.992203	44.2248	-0.0169506	0.0537437	0.34299	0.859079
ENSMUSG00000016206	H2-M3	15.4359	-0.00267146	0.0463433	0.716789	0.931985	11.4209	-0.00653399	0.0397464	0.0908029	0.766508	13.4177	0.0217538	0.0711103	0.179085	0.749729	12.9824	-0.0020954	0.0529474	0.767905	0.965173
ENSMUSG00000016239	Lonrf3	2011.49	0.0257988	0.0536969	0.121532	0.662542	1417.22	0.0135226	0.0417068	0.0819066	0.756312	1989.31	0.000649419	0.063829	0.97833	0.999149	1445.89	0.0323321	0.0599912	0.160868	0.753313
ENSMUSG00000016252	Atp5e	518.208	0.00413718	0.0455605	0.72443	0.934099	363.805	0.00715853	0.0391597	0.360718	0.960093	489.896	-0.0123669	0.0652426	0.579596	0.970987	387.423	0.00457179	0.0487835	0.824873	0.973997
ENSMUSG00000016253	Nelfcd	0.0814983	-0.000462054	0.0468547	0.877798	NA	0.291118	-2.75009e-05	0.0391419	0.882874	0.998726	0.240321	-0.000900639	0.0680675	0.626788	NA	0.175397	-0.000243956	0.0535746	0.738425	NA
ENSMUSG00000016255	Tubb1	2015.83	0.0481027	0.0807417	0.0405287	0.535844	1281.23	0.0253659	0.0494797	0.0477863	0.695413	1903.43	0.0225444	0.0671245	0.37271	0.90907	1370.3	0.0797505	0.0924247	0.0386771	0.543578
ENSMUSG00000016256	Ctsz	1547.87	0.0128205	0.0451925	0.456281	0.845912	1075.17	0.0282911	0.0513651	0.052253	0.706579	1476.33	-0.00829654	0.0604981	0.764805	0.993933	1135.06	0.0320938	0.0547442	0.218749	0.797136
ENSMUSG00000016257	Prelid3b	60.4635	-0.00232874	0.0457886	0.813394	0.955512	40.267	-0.00454124	0.0391518	0.393179	0.965324	49.5763	0.0319663	0.0752857	0.130278	0.666357	48.495	0.00743353	0.0530735	0.504888	0.909437
ENSMUSG00000016262	Sertad4	29.4228	8.20581e-05	0.0463832	0.991635	0.997804	23.0799	0.00312829	0.0390576	0.502495	0.979926	30.583	-0.0118611	0.0679345	0.412586	0.925415	22.3781	-0.000668456	0.0527092	0.908959	0.985619
ENSMUSG00000016283	H2-M2	536.567	0.0263493	0.0536059	0.124352	0.662542	349.055	0.0523955	0.0852568	0.027673	0.66567	493.787	0.0185944	0.0640459	0.475312	0.948652	381.73	0.0689145	0.0796356	0.0536818	0.591966
ENSMUSG00000016308	Ube2a	12791.8	-0.0117388	0.0454881	0.465298	0.849792	8668.3	0.00591072	0.038393	0.549999	0.985207	11300.2	0.00309365	0.0625709	0.902317	0.999149	9828.19	0.0972419	0.0924306	0.029161	0.491037
ENSMUSG00000016319	Slc25a5	0	NA	NA	NA	NA	0	NA	NA	NA	NA	0	NA	NA	NA	NA	0	NA	NA	NA	NA
ENSMUSG00000016327	Atp1b4	1146.7	0.0151673	0.0483178	0.260621	0.746618	928.431	0.00508095	0.0391055	0.421733	0.970598	1163.8	-0.00967372	0.0661025	0.60311	0.974039	927.147	-0.009272	0.0518997	0.561398	0.921115
ENSMUSG00000016344	Ppdpf	48.6749	0.0121158	0.048028	0.22614	0.731721	31.4793	-0.933892	0.386415	0.000426828	0.231586	38.1387	0.711882	0.294992	0.000446602	0.0418523	39.333	-0.0119717	0.0547436	0.18518	0.77304
ENSMUSG00000016346	Kcnq2	230.753	0.00520405	0.0461183	0.607703	0.900771	140.149	-0.0104729	0.0409926	0.0247422	0.652831	179.143	0.0528537	0.099018	0.00863479	0.180674	179.401	-0.00224577	0.0527117	0.819132	0.972894
ENSMUSG00000016349	Eef1a2	34.5495	-0.0103863	0.0476932	0.233942	0.735781	38.7828	-0.00324655	0.0390078	0.51963	0.981169	35.3114	-0.0288917	0.0747512	0.096398	0.596229	38.4962	-0.0150129	0.0554474	0.175092	0.7641
ENSMUSG00000016356	Col20a1	259.397	-0.00645216	0.0447053	0.660817	0.917843	165.683	-0.0164957	0.0430656	0.087313	0.763228	216.761	0.126414	0.139757	0.0240074	0.314647	198.637	0.0048912	0.0511704	0.771113	0.965687
ENSMUSG00000016382	Pls3	8.34241	-0.00509751	0.0468839	0.374083	0.811225	4.16161	-0.00376565	0.0393515	0.0561666	0.718455	5.92745	0.0170245	0.0705027	0.0799343	0.553157	5.61582	0.000102526	0.0532958	0.912934	0.985679
ENSMUSG00000016386	Mpped2	115.814	-0.0278863	0.0518594	0.175196	0.700323	90.055	-0.00493865	0.037483	0.673983	0.990074	105.284	-0.0319731	0.0626538	0.346516	0.898708	98.773	0.000392012	0.047787	0.985984	0.997347
ENSMUSG00000016409	Nkap	1470.9	0.0334001	0.0523961	0.153493	0.683612	1019.64	0.013476	0.040094	0.0890002	0.766361	1397.6	0.0048597	0.0572182	0.889917	0.99909	1081.82	0.0222338	0.0514756	0.362357	0.868116
ENSMUSG00000016427	Ndufa1	7.60325	0.00745877	0.0476105	0.0413869	0.535936	2.93566	3.04044e-05	0.0391208	0.89851	0.998726	6.30808	0.00976022	0.0688684	0.0791783	0.550755	3.72037	0.00106548	0.0535082	0.788976	0.9685
ENSMUSG00000016458	Wt1	146.3	-0.00661516	0.0458063	0.579817	0.890689	119.035	-0.00138142	0.0386978	0.802728	0.998573	135.337	-0.00572049	0.0654153	0.762427	0.993933	128.438	-0.00242566	0.0514248	0.867136	0.981197
ENSMUSG00000016477	E2f3	776.139	-0.00620273	0.0403555	0.758811	0.942441	556.906	-0.0084686	0.0369664	0.561123	0.985951	700.776	0.0190137	0.0571638	0.561795	0.967424	618.02	0.0179856	0.0453111	0.499319	0.908197
ENSMUSG00000016481	Cr1l	329.636	-0.00195982	0.0450389	0.876192	0.97013	215.824	-0.0267504	0.052475	0.0101195	0.572496	274.913	0.236015	0.168918	0.00565026	0.143688	258.07	0.000386596	0.0514012	0.979858	0.996683
ENSMUSG00000016487	Ppfibp1	15.6933	-0.00453854	0.0466945	0.48238	0.857586	14.7434	-0.000421095	0.0387971	0.893204	0.998726	15.7289	-0.0138836	0.0686908	0.300675	0.865431	14.7752	-0.00862833	0.0535708	0.378017	0.871955
ENSMUSG00000016493	Cd46	418.425	-0.00691049	0.0463659	0.487078	0.858774	193.844	-0.0138285	0.042166	0.0557891	0.716467	306.81	0.618819	0.243826	0.000266982	0.0301519	276.449	0.0317313	0.0656882	0.033786	0.520689
ENSMUSG00000016494	Cd34	791.177	-0.00343194	0.0440604	0.821548	0.958569	581.562	0.0114543	0.038624	0.397855	0.965324	761.727	-0.0432195	0.0724175	0.198248	0.772992	609.186	-0.00797823	0.047242	0.73005	0.956554
ENSMUSG00000016495	Plgrkt	74.1049	0.0123898	0.0486403	0.106302	0.650103	44.6979	0.00257905	0.0387866	0.682282	0.990074	70.5395	0.0168808	0.0694661	0.245155	0.82058	47.474	0.00543861	0.0524158	0.655741	0.946828
ENSMUSG00000016496	Cd274	3.13269	0.00431848	0.0469985	0.247375	0.740684	2.37348	0.00521077	0.0396176	0.0181002	0.608768	4.30762	-0.0111314	0.0686743	0.257311	0.832135	1.50329	0.00309235	0.053618	0.469488	NA
ENSMUSG00000016498	Pdcd1lg2	417.097	0.0290837	0.0554011	0.105656	0.649594	327.731	0.0166195	0.0422523	0.15437	0.847418	423.429	-0.0223733	0.0648407	0.416875	0.927054	325.533	-0.0254444	0.0541108	0.279083	0.83059
ENSMUSG00000016503	Gtf3a	328.611	0.0468872	0.0694064	0.0610621	0.588858	226.333	0.0248924	0.048125	0.0684427	0.729549	320.655	0.0034016	0.0577048	0.934803	0.999149	233.306	0.0167768	0.0491251	0.486082	0.903989
ENSMUSG00000016510	Mtif3	291.518	0.0143743	0.047068	0.338149	0.793393	218.374	-0.00366117	0.0385544	0.634196	0.986578	273.958	0.0191749	0.0650051	0.467457	0.944618	233.444	-0.00740637	0.0516618	0.637668	0.942358
ENSMUSG00000016520	Lnx2	0.0631792	0.000295976	0.0468535	0.89581	NA	0.0732117	0.000207435	0.0391438	0.981685	NA	0.158446	-0.00033697	0.0680562	0.850531	NA	0	NA	NA	NA	NA
ENSMUSG00000016524	Il19	8.34527	0.00704054	0.0471149	0.30999	0.77634	5.28912	-0.00147427	0.0390715	0.538801	0.984507	7.75209	0.0156308	0.0696065	0.193955	0.769224	5.742	-0.000824074	0.0531607	0.830708	0.974352
ENSMUSG00000016526	Dyrk3	1100.7	-0.0191905	0.0373572	0.429015	0.833442	726.522	0.0064057	0.0324431	0.778246	0.998092	966.628	0.0633967	0.0540871	0.102339	0.608229	831.175	0.105608	0.0553685	0.00745181	0.303617
ENSMUSG00000016528	Mapkapk2	0.290007	0.000112114	0.0468517	0.813669	NA	0.392744	0.000854027	0.0391519	0.591026	0.985951	0.598056	-0.00197893	0.0680472	0.47349	NA	0.16798	-5.38562e-05	0.053576	0.830485	NA
ENSMUSG00000016529	Il10	1127.16	-0.00318186	0.0426692	0.865526	0.967982	727.123	0.00302694	0.037071	0.800394	0.998573	1008.14	0.0200064	0.0586299	0.538479	0.963607	818.396	0.0578256	0.0672057	0.0792118	0.63713
ENSMUSG00000016534	Lamp2	383.621	0.0202025	0.0436842	0.368179	0.808534	254.61	-0.0320544	0.0578023	0.0204591	0.622727	321.44	0.300703	0.126783	0.000812777	0.056376	302.416	-0.00512385	0.0461477	0.828504	0.974156
ENSMUSG00000016541	Atxn10	29.7311	-0.0023587	0.0461911	0.772278	0.945563	23.5453	0.00319239	0.03889	0.59774	0.985951	29.6011	-0.0144695	0.0683882	0.34783	0.899285	23.9206	-0.00585217	0.0527541	0.59556	0.929836
ENSMUSG00000016552	Foxred2	1186.39	0.0306996	0.0571297	0.0967718	0.643069	902.589	0.00351137	0.0376962	0.754503	0.994185	1151.16	0.0152221	0.0587732	0.634833	0.979076	936.926	-0.0288882	0.0555047	0.239103	0.810619
ENSMUSG00000016554	Eif3d	6927.58	0.0164883	0.0474377	0.389059	0.816064	4864.66	0.00671343	0.0382938	0.537332	0.984507	6408.21	0.0106965	0.062625	0.685667	0.987112	5293.57	0.016495	0.0510257	0.41317	0.880966
ENSMUSG00000016559	H3f3b	599.304	0.0199225	0.04835	0.280264	0.756938	437.375	0.0244574	0.0480887	0.063272	0.726421	584.638	-0.0136913	0.0597045	0.652641	0.982403	451.223	0.0139071	0.050809	0.503688	0.909082
ENSMUSG00000016619	Nup50	68.8639	-0.0235924	0.0543249	0.0385458	0.532375	58.4973	-0.00408492	0.0387986	0.556986	0.985951	62.9833	-0.0296916	0.0745048	0.124999	0.656545	63.4394	-0.00796176	0.0515749	0.622631	0.937708
ENSMUSG00000016624	Phf21b	0	NA	NA	NA	NA	0	NA	NA	NA	NA	0	NA	NA	NA	NA	0	NA	NA	NA	NA
ENSMUSG00000016626	Nlrp14	146.459	0.00102133	0.0431954	0.953106	0.990457	105.307	-0.0166469	0.0427059	0.103057	0.784531	131.176	0.0277885	0.0645666	0.372448	0.90907	117.707	-0.0219248	0.0551023	0.269746	0.82531
ENSMUSG00000016637	Ift27	1663.51	-0.0101121	0.0436845	0.622224	0.905981	1174.47	0.00385021	0.0381451	0.684858	0.990074	1528.56	-0.0049055	0.061371	0.798217	0.994905	1282.69	0.0231531	0.0508724	0.317622	0.850134
ENSMUSG00000016664	Pacsin2	38.3795	0.0175873	0.0505329	0.0910554	0.637719	28.8514	0.0090984	0.0404562	0.0550653	0.716467	41.1904	-0.00961736	0.0674062	0.505672	0.956082	26.5805	0.00570887	0.0528364	0.606244	0.933597
ENSMUSG00000016756	Cmah	351.813	0.0148468	0.0483857	0.246341	0.740345	243.412	0.0146599	0.0414326	0.183899	0.872071	337.398	0.00361879	0.0629214	0.887596	0.998974	255.435	0.00891958	0.0497188	0.660686	0.947577
ENSMUSG00000016757	Ttll12	66.2905	0.0161824	0.0495866	0.144828	0.680466	41.5168	0.00476494	0.0393422	0.281162	0.93383	65.2895	0.00509977	0.0669298	0.707382	0.988871	42.6949	0.0126167	0.0544561	0.269942	0.82531
ENSMUSG00000016758	Bik	108.594	0.0153879	0.0486408	0.231448	0.734087	70.055	-0.00256375	0.0387469	0.658686	0.98911	93.8725	0.0240723	0.0711394	0.211079	0.790084	81.3632	-0.00369634	0.0513589	0.802554	0.971353
ENSMUSG00000016763	Scube1	608.255	0.0139934	0.0432594	0.493405	0.860268	462.636	0.000278473	0.0352165	0.985467	0.999686	565.157	0.0113384	0.0525037	0.761898	0.993933	499.118	-0.00626166	0.044922	0.798833	0.970555
ENSMUSG00000016831	Tox4	277.77	0.0152509	0.0487698	0.226993	0.731721	235.849	0.00962536	0.0401729	0.204878	0.892218	274.897	-0.00827942	0.0647259	0.707061	0.988871	241.512	0.00424127	0.0510003	0.79351	0.969606
ENSMUSG00000016833	Mrps18c	120.591	0.00735812	0.0466669	0.43965	0.840437	76.2606	-0.000629299	0.038621	0.919061	0.99923	106.913	0.0285555	0.0733257	0.155994	0.715788	87.1937	0.00852475	0.0531574	0.45474	0.895294
ENSMUSG00000016918	Sulf1	1037.99	-0.00925918	0.0456856	0.485916	0.858774	897.643	0.00363192	0.0385974	0.640322	0.98752	1035.8	-0.0645762	0.104197	0.0451362	0.427992	907.017	-0.0213759	0.0550143	0.282206	0.832839
ENSMUSG00000016921	Srsf6	247.912	0.00204348	0.0432035	0.900776	0.975207	192.124	-0.00191916	0.0371911	0.871853	0.998726	235.191	-0.0238189	0.0632631	0.420365	0.927911	203.583	-0.0335017	0.0593844	0.171122	0.761132
ENSMUSG00000016933	Plcg1	349.107	-0.0297656	0.0473316	0.222461	0.729506	281.398	0.00433564	0.0370913	0.714096	0.99027	332.187	-0.0761051	0.0928245	0.0743453	0.534145	297.604	-0.0240181	0.0486852	0.369128	0.868269
ENSMUSG00000016940	Kctd2	0.259926	0.0005961	0.0468521	0.808801	NA	0.891482	-6.82441e-05	0.0391428	NA	NA	0.296515	0.000948989	0.0680516	0.861129	NA	0.889034	-0.00049665	0.0535827	NA	NA
ENSMUSG00000016942	Tmprss6	835.359	0.0297185	0.0588885	0.0418251	0.538921	589.956	0.0171839	0.0438371	0.0506567	0.702382	843.558	0.00137563	0.0649606	0.951861	0.999149	587.98	0.0186639	0.051203	0.383882	0.872124
ENSMUSG00000016946	Kctd5	0	NA	NA	NA	NA	0.0363583	0.000165829	0.0391433	0.951917	NA	0.0483033	-0.000652818	0.0680612	0.866855	NA	0	NA	NA	NA	NA
ENSMUSG00000016982	Pom121l2	73.8407	0.00634259	0.044622	0.673947	0.919574	55.8459	-0.00259013	0.0381472	0.768399	0.997154	71.2789	-0.0102748	0.0613693	0.712677	0.988918	58.2559	-0.0182685	0.0544718	0.302887	0.844261
ENSMUSG00000016984	Etaa1	56.8938	-0.0146697	0.0489156	0.165091	0.68781	34.0645	-0.000869749	0.0388583	0.848345	0.998726	45.7454	0.00728019	0.0662458	0.672193	0.985738	42.5024	0.0128903	0.0547536	0.228245	0.804495
ENSMUSG00000016995	Matn4	0	NA	NA	NA	NA	0.0429625	0.00020127	0.0391435	0.965915	NA	0.0607325	-0.00051597	0.0680605	0.866855	NA	0	NA	NA	NA	NA
ENSMUSG00000016998	Svs4	0	NA	NA	NA	NA	0	NA	NA	NA	NA	0	NA	NA	NA	NA	0	NA	NA	NA	NA
ENSMUSG00000017000	Svs6	566.225	1.61742	0.799638	0.000451408	0.0976488	270.458	0.00215954	0.0391856	0.248747	0.920524	743.95	0.00536484	0.067989	0.459073	0.941883	129.289	-0.00539792	0.0537907	0.23667	0.809593
ENSMUSG00000017002	Slpi	0	NA	NA	NA	NA	0	NA	NA	NA	NA	0	NA	NA	NA	NA	0	NA	NA	NA	NA
ENSMUSG00000017003	Svs3a	0.0527496	-0.000223014	0.0468532	0.95756	NA	0	NA	NA	NA	NA	0	NA	NA	NA	NA	0.0370661	0.000327137	0.0535801	0.908062	NA
ENSMUSG00000017004	Svs5	7.44908	-0.00663096	0.0472379	0.22057	0.728586	4.09068	-0.00338986	0.039295	0.119104	0.808168	4.65879	0.0110233	0.0687898	0.21883	0.797547	6.17745	0.00326604	0.0534357	0.614476	0.935499
ENSMUSG00000017007	Rbpjl	3631.69	-0.00964133	0.0441445	0.541647	0.878487	2343.26	0.00881372	0.0385733	0.524523	0.982519	3169.78	0.0142568	0.0632861	0.59795	0.972982	2703.59	0.171015	0.0890401	0.00381161	0.232951
ENSMUSG00000017009	Sdc4	0	NA	NA	NA	NA	0	NA	NA	NA	NA	0	NA	NA	NA	NA	0	NA	NA	NA	NA
ENSMUSG00000017049	Ccdc70	1433.56	0.00448686	0.0425579	0.611198	0.902271	919.279	-0.00223988	0.0367844	0.86404	0.998726	1247.3	0.0448957	0.0759584	0.182361	0.754008	1062.96	0.063645	0.0743882	0.0675439	0.614825
ENSMUSG00000017057	Il13ra1	0	NA	NA	NA	NA	0	NA	NA	NA	NA	0	NA	NA	NA	NA	0	NA	NA	NA	NA
ENSMUSG00000017064	Prl5a1	1473.96	-0.0128897	0.0455933	0.446675	0.843195	1120.56	0.00329356	0.0377215	0.773711	0.997588	1377.03	-0.0589288	0.083419	0.116766	0.639462	1205.79	-0.0118892	0.0471668	0.631116	0.940344
ENSMUSG00000017119	Nbr1	608.855	-0.005026	0.0443904	0.743617	0.939026	412.355	0.0122211	0.0405243	0.232503	0.910244	562.173	-0.00764814	0.0622309	0.781679	0.994368	450.371	0.0333956	0.0625654	0.0938663	0.662711
ENSMUSG00000017132	Cyth1	444.764	0.00952751	0.0452469	0.538453	0.876578	265.802	0.00878283	0.0389107	0.431564	0.971124	385.187	0.0194772	0.0669291	0.427115	0.929899	310.75	0.0784495	0.120439	0.0249338	0.470741
ENSMUSG00000017144	Rnd3	29.1444	0.00333324	0.046624	0.584743	0.892679	19.6535	-0.000441749	0.0389399	0.885885	0.998726	28.1976	-0.00961734	0.0676466	0.468537	0.945446	20.6605	-0.00740377	0.053796	0.309013	0.846776
ENSMUSG00000017146	Brca1	0.0593464	-0.000228116	0.0468532	0.95756	NA	0	NA	NA	NA	NA	0	NA	NA	NA	NA	0.0446554	0.000341403	0.0535802	0.908062	NA
ENSMUSG00000017165	Gast	105.293	0.0216505	0.0513374	0.148439	0.682437	93.5887	0.00978214	0.0399493	0.252316	0.921967	115.262	-0.037443	0.0761051	0.155591	0.715345	86.7121	-0.0438474	0.0754462	0.046715	0.580869
ENSMUSG00000017167	Cntnap1	153.95	0.000623726	0.0451876	0.947451	0.989516	104.93	-0.0162348	0.0427014	0.110622	0.797534	137.281	0.0381839	0.0748877	0.180815	0.751499	118.18	-0.00368669	0.051069	0.815881	0.972894
ENSMUSG00000017176	Nt5c3b	1077.36	0.0156784	0.0480064	0.266867	0.749719	792.492	0.0111458	0.0401038	0.271656	0.92991	1077.92	-0.00073234	0.0621206	0.994211	0.999149	801.02	0.00109057	0.0486851	0.951606	0.992481
ENSMUSG00000017188	Coa3	0.781501	0.00214005	0.0468911	0.238982	NA	0.711814	0.00138852	0.0391695	0.428841	0.970598	1.23424	0.000893973	0.0679314	0.769185	NA	0.322287	0.000463229	0.0535646	0.881634	NA
ENSMUSG00000017195	Zpbp2	35.3243	-7.45613e-05	0.0458119	0.996143	0.998502	35.4737	-0.00234019	0.0386899	0.707636	0.990074	38.8169	-0.0370804	0.0804853	0.0508254	0.451973	33.4805	-0.381859	0.242523	0.0026466	0.199398
ENSMUSG00000017204	Gsdma	398.823	0.0131462	0.0451152	0.438407	0.840437	283.296	0.00238545	0.037869	0.808988	0.998573	372.286	0.00772803	0.0616066	0.774429	0.993933	305.069	-0.00584905	0.0472938	0.796247	0.969961
ENSMUSG00000017210	Med24	0.0458639	-0.000295336	0.0468536	0.936234	NA	0.0926088	0.000377481	0.039145	0.964062	NA	0.130994	-0.00115001	0.0680691	0.79255	NA	0.0335865	0.000295312	0.0535802	0.914087	NA
ENSMUSG00000017211	Gsdma2	1244.5	0.0255448	0.0527972	0.152351	0.683085	877.576	0.00439325	0.0365167	0.699844	0.990074	1177.41	0.0247335	0.0613082	0.423638	0.929195	933.466	-0.0116273	0.0461758	0.642153	0.943638
ENSMUSG00000017221	Psmd3	383.717	-0.00943748	0.0427235	0.622091	0.905911	280.604	-0.00736585	0.0388832	0.442828	0.972778	345.316	0.00658765	0.0614578	0.809605	0.995346	310.978	-0.00871248	0.0480648	0.687948	0.951184
ENSMUSG00000017264	Exosc10	513.702	0.0110219	0.040733	0.606547	0.900232	362.65	0.0148112	0.0383571	0.358687	0.959776	479.781	-0.02756	0.0542395	0.439136	0.933507	390.223	0.00132949	0.0435013	0.959887	0.993182
ENSMUSG00000017286	Glod4	730.059	0.0149482	0.0471316	0.341936	0.796237	504.113	0.0174286	0.0424688	0.16138	0.854408	686.071	-0.00602805	0.0614107	0.94281	0.999149	540.092	0.0248963	0.049419	0.344793	0.860896
ENSMUSG00000017288	Vps53	527.219	-0.024458	0.050706	0.195461	0.711704	371.055	-0.00511913	0.0381432	0.611732	0.985951	460.355	-0.00218494	0.0575487	0.937259	0.999149	423.595	0.0106581	0.0500772	0.601782	0.931544
ENSMUSG00000017291	Taok1	395.854	0.000835517	0.0442289	0.955749	0.991382	281.907	0.00342548	0.0364377	0.773997	0.997588	356.298	0.0208321	0.0616873	0.487695	0.954107	313.1	0.0272466	0.0550507	0.271526	0.82531
ENSMUSG00000017299	Dnttip1	2.74797	-0.000174563	0.0467943	0.84139	0.963067	1.49451	-0.00150176	0.039173	0.116925	0.806389	1.7992	0.00616663	0.0683577	0.165707	NA	2.25008	-0.000275645	0.0535113	0.783852	0.967889
ENSMUSG00000017300	Tnnc2	442.179	0.0244064	0.0531081	0.131002	0.668473	313.363	0.0287846	0.0533395	0.0297394	0.669184	435.258	-0.00527096	0.0629908	0.827147	0.997907	320.967	0.00945287	0.0495117	0.649041	0.946031
ENSMUSG00000017307	Acot8	60.5277	0.00414567	0.0463372	0.613196	0.902566	37.9466	-0.00323381	0.0388058	0.607391	0.985951	54.0288	0.0163822	0.0690577	0.278128	0.848275	43.0846	0.000306271	0.0518623	0.985492	0.997347
ENSMUSG00000017309	Cd300lg	0	NA	NA	NA	NA	0	NA	NA	NA	NA	0	NA	NA	NA	NA	0	NA	NA	NA	NA
ENSMUSG00000017310	Spint4	2365.49	0.00721098	0.0466977	0.443481	0.842101	1666.64	0.00942253	0.0404237	0.0549912	0.716467	2401.96	-0.00818499	0.0659372	0.626307	0.978661	1650.71	0.00981001	0.0537033	0.365403	0.868232
ENSMUSG00000017311	Pyy	73.535	-0.00768022	0.0465853	0.442626	0.842072	49.5809	-0.00890916	0.0401522	0.150753	0.845381	61.2336	0.0154075	0.0667538	0.46596	0.944247	59.1561	8.18113e-05	0.0522943	0.988825	0.997453
ENSMUSG00000017314	Mpp2	169.477	0.0103598	0.0480808	0.112526	0.660177	136.14	0.0130178	0.0421433	0.00659383	0.532063	200.106	-0.0188736	0.0704276	0.174508	0.743527	114.051	-0.000184156	0.0527739	0.991659	0.99779
ENSMUSG00000017316	Ppy	13.9843	-0.00222335	0.0464631	0.721145	0.933106	10.8646	-0.00530784	0.0395835	0.0560984	0.718001	11.2298	0.00777901	0.0679515	0.433925	0.931568	13.0326	-0.00823906	0.0541005	0.201487	0.783
ENSMUSG00000017344	Vtn	136.554	0.0142003	0.0479115	0.27788	0.755913	128.096	-0.00376867	0.0386007	0.612342	0.985951	126.565	-0.000614967	0.0643331	0.977432	0.999149	139.076	-0.0389503	0.0683516	0.0775495	0.635489
ENSMUSG00000017376	Nlk	925.73	-0.0118183	0.0458186	0.44054	0.840904	694.672	0.000130862	0.0378124	0.992917	0.999686	869.134	-0.022859	0.065665	0.41535	0.926634	743.574	-0.00451734	0.0463032	0.847322	0.978247
ENSMUSG00000017386	Traf4	370.164	-0.0321912	0.0607394	0.0394875	0.533786	277.694	-0.0103264	0.0405625	0.132857	0.826135	307.434	-0.00870489	0.0653389	0.676643	0.985738	327.892	-0.00885353	0.0522247	0.556359	0.920455
ENSMUSG00000017390	Aldoc	15.1508	0.0224098	0.0542206	0.0143248	0.423865	12.5663	0.00493376	0.0393092	0.330752	0.949836	17.6941	-0.00991998	0.0664707	0.585918	0.972816	10.7739	-0.00933961	0.0540846	0.251016	0.818483
ENSMUSG00000017400	Stac2	8604.46	0.0413446	0.0558	0.120627	0.662542	6264.25	-0.00402842	0.0361481	0.777756	0.997833	8060.05	0.0513128	0.0587805	0.173121	0.742249	6720.24	-0.00828941	0.0461956	0.758175	0.963864
ENSMUSG00000017404	Rpl19	122.654	-0.0242644	0.0539079	0.0760231	0.614655	91.4865	-0.00483668	0.038651	0.553005	0.985609	107.974	-0.0475379	0.0845494	0.091126	0.585293	103.941	-0.00948349	0.0515538	0.582475	0.926106
ENSMUSG00000017405	Nek8	14.0987	-0.00365921	0.0469192	0.269787	0.751531	6.38343	-0.00864665	0.0403952	0.0191674	0.609257	6.58114	0.0119006	0.0683538	0.349538	0.900316	12.0214	0.00170698	0.0533677	0.793798	0.969606
ENSMUSG00000017412	Cacnb4	21.5982	-0.00971993	0.047671	0.200694	0.716259	16.124	-0.00335092	0.039038	0.482529	0.978425	19.2709	-0.0105584	0.0674263	0.48198	0.951223	18.0483	-0.00289003	0.0527219	0.760871	0.964861
ENSMUSG00000017417	Plxdc1	255.132	0.00747038	0.046482	0.47901	0.85555	164.004	0.00306066	0.0383666	0.729504	0.990809	230.823	-0.00561803	0.065686	0.752744	0.992356	182.334	-0.00205978	0.0513227	0.888602	0.982562
ENSMUSG00000017418	Arl5b	1009.2	0.0354472	0.0486016	0.171008	0.693838	799.24	4.48073e-05	0.0361969	0.998456	0.999686	964.009	-0.00198515	0.0523512	0.95317	0.999149	841.263	-0.0255734	0.0503481	0.329915	0.855209
ENSMUSG00000017421	Zfp207	710.665	0.0312158	0.0513574	0.203209	0.717171	504.88	0.0156486	0.0406469	0.251582	0.920922	662.059	0.00246324	0.0529204	0.939192	0.999149	543.998	0.0120348	0.047015	0.614418	0.935499
ENSMUSG00000017428	Psmd11	73.6363	-0.00309385	0.0455694	0.771366	0.945162	42.2735	-0.0141407	0.0424102	0.0374726	0.679625	58.0211	0.363499	0.229514	0.0031425	0.110288	54.1015	0.00764059	0.0526752	0.542467	0.919975
ENSMUSG00000017446	C1qtnf1	28.4122	-0.00158423	0.0463796	0.809289	0.953402	18.2169	-0.00156316	0.0389144	0.693926	0.990074	24.9264	0.00776081	0.0672302	0.582198	0.971215	20.877	0.00627304	0.0527687	0.608458	0.934254
ENSMUSG00000017453	Pipox	1644.56	-0.00716461	0.0454899	0.584278	0.8926	967.205	-0.0230536	0.0487163	0.0111164	0.580315	1273	0.439029	0.163618	0.000333722	0.0354188	1248.38	0.0139682	0.0535894	0.364527	0.868232
ENSMUSG00000017466	Timp2	603.029	-0.0183579	0.0483758	0.266564	0.749526	507.348	-0.00774984	0.0387144	0.444806	0.972778	556.979	-0.0296186	0.0669277	0.32605	0.884332	546.999	-0.0167856	0.0523651	0.399421	0.876532
ENSMUSG00000017478	Zc3h18	855.965	-0.0106606	0.0473705	0.307284	0.774669	600.642	-0.00477397	0.039148	0.379958	0.965076	772.038	0.00310521	0.0658139	0.877349	0.998974	664.674	0.00111495	0.0518266	0.892676	0.982867
ENSMUSG00000017485	Top2b	14.0952	0.00192431	0.0464398	0.765837	0.944559	9.95115	-0.00291891	0.0392106	0.246676	0.918885	13.4719	0.00848959	0.067919	0.439055	0.933507	10.5295	-0.00505681	0.0535645	0.383446	0.871955
ENSMUSG00000017491	Rarb	1444.2	0.00979001	0.0467621	0.383241	0.81258	898.079	-0.0146644	0.0423687	0.0737878	0.737174	1207.89	0.355891	0.245795	0.00360948	0.117112	1077.52	0.00560934	0.0518543	0.714175	0.954099
ENSMUSG00000017493	Igfbp4	27.2536	0.00355545	0.0467298	0.520383	0.870242	23.0069	0.00468166	0.0393748	0.2354	0.91279	28.7215	-0.0218866	0.0720011	0.0952181	0.5928	21.8995	-0.00510259	0.0534785	0.442148	0.892368
ENSMUSG00000017499	Cdc6	284.922	0.0139091	0.0446091	0.454127	0.845053	229.407	0.0168687	0.0411122	0.361514	0.960093	280.384	-0.0676696	0.0760756	0.0969187	0.596362	235.218	-0.0299442	0.0560405	0.226733	0.803738
ENSMUSG00000017548	Suz12	37.446	0.00657883	0.0463177	0.546812	0.880404	28.8648	0.00546443	0.0393	0.340935	0.954161	38.1363	-0.0166034	0.0676879	0.398954	0.919677	28.5064	-0.00121279	0.0523165	0.902032	0.984636
ENSMUSG00000017550	Atad5	104.378	0.0120721	0.0462529	0.398499	0.82057	83.8866	0.00618804	0.0390519	0.422531	0.970598	101.263	-0.00811866	0.0624903	0.761807	0.993933	87.217	0.000106917	0.0509245	0.99946	0.999707
ENSMUSG00000017561	Crlf3	0.63488	0.000186581	0.0468497	0.543589	NA	0.169402	7.9307e-05	0.0391425	0.936677	NA	0.700929	0.000446366	0.0680517	0.869769	NA	0.110117	0.000358353	0.0535774	0.914434	NA
ENSMUSG00000017588	Krt27	3651.89	-0.0198628	0.0522062	0.0372186	0.527859	2778.31	0.000993402	0.0388608	0.984525	0.999686	3234.73	-0.0136849	0.0680145	0.390292	0.914851	3123.1	0.013238	0.0542785	0.306786	0.846536
ENSMUSG00000017607	Tns4	1106.84	-0.0120904	0.0454266	0.436358	0.838829	779.503	0.00777276	0.0373235	0.281597	0.933844	987.57	-0.013858	0.0622266	0.624213	0.978661	874.398	0.0822732	0.0886202	0.0370806	0.537236
ENSMUSG00000017615	Tnfaip1	1209.45	-0.021013	0.0511241	0.136499	0.673919	923.951	-0.00559892	0.038448	0.546462	0.984665	1089.21	-0.0203303	0.066566	0.417829	0.927147	1022.3	-0.00067758	0.0476737	0.973309	0.995231
ENSMUSG00000017631	Abr	935.264	-0.0124229	0.0472904	0.328662	0.788788	590.941	0.00335831	0.0386771	0.617637	0.985951	798.474	0.00108443	0.0645644	0.958908	0.999149	695.444	0.0343004	0.0665898	0.0604791	0.603991
ENSMUSG00000017639	Rab11fip4	18.0532	0.0154697	0.0500861	0.038162	0.531378	12.713	0.0039946	0.0392801	0.282529	0.934245	20.4053	0.00333574	0.0668624	0.803719	0.995346	11.1885	0.000124344	0.0530457	0.979415	0.996582
ENSMUSG00000017652	Cd40	323.23	0.0135133	0.0480789	0.262587	0.747757	224.474	0.00544558	0.0392459	0.361012	0.960093	317.066	0.00415226	0.0654497	0.831837	0.997907	230.434	0.00688338	0.0511988	0.671444	0.950552
ENSMUSG00000017664	Slc35c2	32.678	-0.0144337	0.0489059	0.165495	0.68808	18.0254	-0.00282638	0.0390197	0.52727	0.982966	24.5345	0.0215988	0.0703453	0.235233	0.810428	24.2006	0.0155784	0.0559297	0.12808	0.718874
ENSMUSG00000017667	Zfp334	236.016	0.0158664	0.0463539	0.372879	0.810633	187.701	-0.00966105	0.039518	0.318347	0.948444	201.511	0.226338	0.125736	0.00364099	0.117614	215.012	0.0180563	0.0534906	0.348212	0.862893
ENSMUSG00000017670	Elmo2	396.207	-0.0114817	0.0461598	0.419449	0.829858	343.364	0.0165745	0.0425719	0.137384	0.829627	391.539	-0.167244	0.245469	0.0142728	0.238575	351.359	-0.00289917	0.049183	0.896227	0.983099
ENSMUSG00000017677	Wsb1	188.006	0.0305802	0.0541875	0.140098	0.677334	137.02	0.0136863	0.0412648	0.172849	0.864075	189.57	-0.00637352	0.0628378	0.796514	0.994648	137.305	0.00427228	0.0473107	0.84991	0.979411
ENSMUSG00000017679	Ttpal	295.118	-0.0046428	0.0404175	0.817337	0.956913	204.806	-0.0550781	0.100489	0.0174103	0.608768	260.166	0.0528531	0.0730953	0.15992	0.72317	232.343	-0.0288587	0.0494595	0.301497	0.84426
ENSMUSG00000017686	Rhot1	85.7552	-0.00842919	0.0474546	0.21054	0.722791	73.841	-0.00182029	0.0390115	0.605054	0.985951	76.7918	-0.00524184	0.0670886	0.670806	0.985738	81.5597	0.00124832	0.0527021	0.887587	0.982468
ENSMUSG00000017688	Hnf4g	41.5998	0.0134097	0.0482383	0.229807	0.733979	22.0711	-0.00122282	0.0388511	0.794077	0.998573	34.168	0.041161	0.0827695	0.0616637	0.494769	27.3163	0.00768434	0.0533669	0.455569	0.895393
ENSMUSG00000017692	Rhbdl3	88.8132	0.0130469	0.049094	0.0573823	0.578843	59.0545	0.00993474	0.0408524	0.0126938	0.581123	105.481	-0.00203673	0.0669764	0.864528	0.998148	46.6687	0.0128319	0.0546951	0.235443	0.809034
ENSMUSG00000017697	Ada	3746.3	0.00697955	0.0385591	0.57982	0.890689	2856.9	0.115569	0.0955005	0.00963813	0.566761	3696.28	-0.134223	0.0568141	0.00278267	0.102596	2919.56	-0.00499632	0.0424265	0.821041	0.972948
ENSMUSG00000017707	Serinc3	120.006	0.010599	0.0467598	0.3942	0.818673	100.759	-0.0132034	0.0410933	0.176621	0.865868	110.696	0.0253837	0.0674064	0.346832	0.898997	108.897	-0.022886	0.0569961	0.204862	0.785117
ENSMUSG00000017713	Tha1	440.852	0.0293902	0.0594267	0.0242338	0.489789	286.417	0.00564542	0.0389978	0.453369	0.973789	431.518	0.0251993	0.0693952	0.291767	0.859887	294.495	-8.52567e-05	0.0512383	0.992689	0.998036
ENSMUSG00000017715	Pgs1	214.753	0.00880206	0.0479018	0.0334758	0.523078	145.82	0.00493148	0.0395119	0.0719423	0.734616	278.793	-0.00375261	0.0674394	0.705397	0.988871	96.9162	-0.00270966	0.0530878	0.730326	0.956785
ENSMUSG00000017716	Birc5	111.246	-0.00389032	0.0462285	0.654104	0.91632	81.9159	0.00608474	0.0391873	0.38107	0.965244	105.096	-0.0190472	0.0677697	0.377194	0.909138	87.1257	0.00542217	0.0526257	0.650903	0.9462
ENSMUSG00000017718	Afmid	0	NA	NA	NA	NA	0	NA	NA	NA	NA	0	NA	NA	NA	NA	0	NA	NA	NA	NA
ENSMUSG00000017720	Trp53tg5	2625.89	0.0070713	0.0462074	0.525544	0.871954	2042.42	0.00628881	0.039101	0.415877	0.970496	2630.84	-0.0148155	0.0663061	0.489307	0.954507	2059.98	-0.00965845	0.0520255	0.556635	0.920455
ENSMUSG00000017721	Pigt	5107.58	-0.00992128	0.0460628	0.417152	0.828926	3670.27	0.00032204	0.0379503	0.974065	0.99923	4598.7	-0.00896522	0.0629307	0.721663	0.989726	4090.37	0.00623303	0.0507855	0.734477	0.957854
ENSMUSG00000017723	Wfdc2	101.78	0.00424011	0.0460977	0.663745	0.917843	72.4977	4.15506e-05	0.0388881	0.996165	0.999686	89.1042	0.00896545	0.0665262	0.639029	0.980186	82.5081	-0.00146852	0.0528187	0.865866	0.980906
ENSMUSG00000017724	Etv4	0.085343	2.88297e-05	0.0468514	0.975674	NA	0.396707	-0.00048179	0.0391426	0.343043	0.956246	0.135547	-0.000590444	0.0680535	0.866275	NA	0.375398	-0.00146603	0.0536022	0.243106	NA
ENSMUSG00000017733	Eppin	453.122	0.0116137	0.0480856	0.210206	0.722791	320.306	0.00292678	0.0389696	0.566991	0.985951	445.868	0.00688951	0.0668311	0.644624	0.980995	328.72	0.00141449	0.0519857	0.912474	0.985679
ENSMUSG00000017734	Dbndd2	34.8894	0.00893032	0.0475376	0.218472	0.725518	23.6004	0.00245582	0.0390516	0.559558	0.985951	37.4789	0.0101042	0.067522	0.479884	0.95002	22.3572	0.00254723	0.0530695	0.751887	0.962119
ENSMUSG00000017737	Mmp9	3.17911	-0.00353412	0.0468754	0.377729	0.812201	2.97921	-0.00133189	0.03909	0.499824	0.979685	3.05757	-0.00226346	0.0676581	0.761129	0.993868	3.05258	0.00219842	0.0533969	0.76442	0.965173
ENSMUSG00000017740	Slc12a5	174.401	-0.0380606	0.0600998	0.0951176	0.639477	129.994	-0.0122941	0.0399645	0.284786	0.9362	156.919	-0.0304108	0.0642066	0.347043	0.899186	144.471	-0.0160083	0.0504839	0.463761	0.89648
ENSMUSG00000017747	Ghdc	277.392	-0.0126789	0.0483401	0.163073	0.687432	185.729	-0.0133375	0.0416257	0.10575	0.789194	219.096	0.0159388	0.0671598	0.430971	0.930268	230.416	0.0113741	0.0530401	0.418256	0.882957
ENSMUSG00000017754	Pltp	1331.98	-0.0590264	0.0954621	0.0267438	0.499365	963.789	-0.00465977	0.0379214	0.745024	0.992701	1221.7	-0.0535557	0.0860717	0.101171	0.6059	1054.4	0.0156089	0.0490552	0.480606	0.901156
ENSMUSG00000017756	Slc12a7	2115.11	-0.00479239	0.0438128	0.790056	0.948497	1474.31	0.0120743	0.038838	0.359977	0.960093	1927.04	-0.00721139	0.0605172	0.798793	0.995209	1624.61	0.0280378	0.049006	0.263918	0.82531
ENSMUSG00000017760	Ctsa	152.547	0.00102418	0.042629	0.954443	0.990871	121.308	0.00149441	0.0370224	0.902502	0.998726	146.576	-0.0244271	0.0648886	0.404738	0.921872	127.217	-0.0293621	0.0530102	0.262242	0.823846
ENSMUSG00000017764	Zswim1	131.224	-0.0153211	0.0483264	0.25247	0.743205	82.2844	-0.0148609	0.0427992	0.0306705	0.670739	102.751	0.0993757	0.210283	0.0109954	0.206522	103.542	0.0155664	0.0545267	0.302203	0.84426
ENSMUSG00000017765	Slc12a4	0	NA	NA	NA	NA	0.0960233	-1.96682e-06	0.0391424	0.832504	NA	0.043629	-0.000638889	0.0680609	0.866855	NA	0.0671995	-0.000442813	0.0535816	0.716893	NA
ENSMUSG00000017767	Spata25	1858.11	0.00105825	0.0432242	0.963632	0.99281	1121.99	-0.00198536	0.0368655	0.874021	0.998726	1574.73	0.0449334	0.0777089	0.155098	0.71481	1336.88	0.149579	0.108012	0.00909073	0.328725
ENSMUSG00000017774	Myo1c	1402.17	-0.00976778	0.0439853	0.581982	0.891864	964.605	0.00108815	0.0373902	0.587146	0.985951	1259.59	0.00418265	0.0551713	0.886933	0.998974	1077.11	0.0299373	0.0592046	0.181863	0.770278
ENSMUSG00000017776	Crk	4125.76	0.0114662	0.0464056	0.245058	0.739885	2964.07	0.0161067	0.042682	0.108094	0.791622	4029.1	-0.00385363	0.0631006	0.859518	0.997907	3060.11	0.00832215	0.0502043	0.594011	0.929019
ENSMUSG00000017778	Cox7c	2864.97	0.0246437	0.0544692	0.0769106	0.616971	1916.88	0.0163845	0.0431411	0.0923045	0.766914	2749.67	0.00704937	0.0647119	0.723925	0.989765	2005.89	0.0168619	0.0519963	0.41853	0.883342
ENSMUSG00000017781	Pitpna	1325.02	0.0309098	0.0523357	0.156366	0.684354	897.987	0.0194227	0.0431844	0.154785	0.847418	1209.78	-0.00196984	0.0576612	0.946923	0.999149	987.286	0.0164282	0.0483649	0.501198	0.908903
ENSMUSG00000017801	Mlx	1213.88	0.00692726	0.0429138	0.704286	0.929138	864.721	0.0244396	0.0478195	0.0665118	0.729549	1164.65	-0.0188162	0.0624334	0.507079	0.956082	909.054	0.0543566	0.0640141	0.108261	0.684168
ENSMUSG00000017802	Retreg3	1305.08	-0.0026659	0.0457933	0.788629	0.947795	798.019	-0.0152369	0.0430751	0.0242496	0.650745	1016.58	0.296176	0.364132	0.00712447	0.161751	1018.49	0.00629252	0.0526739	0.608508	0.934254
ENSMUSG00000017817	Jph2	128.356	0.00759014	0.0464338	0.470983	0.851849	99.912	0.00190589	0.0385789	0.788219	0.998573	130.752	-0.0120838	0.0663435	0.542507	0.964274	99.0884	-0.0168679	0.054736	0.286041	0.833815
ENSMUSG00000017830	Dhx58	698.356	-0.0455596	0.0541546	0.105052	0.648817	494.712	-0.00229882	0.037907	0.797748	0.998573	619.43	0.00321422	0.05743	0.918247	0.999149	557.539	0.0248451	0.052367	0.316179	0.84963
ENSMUSG00000017831	Rab5a	0.539273	0.00114801	0.0468468	0.592151	NA	0.599052	-0.000246203	0.0391325	0.569328	0.985951	0.577047	-0.000784673	0.0679643	0.837139	NA	0.588886	-0.00176967	0.0535971	0.259235	NA
ENSMUSG00000017832	Hspb9	850.436	-0.00241537	0.0425133	0.888067	0.97224	545.684	-0.00030802	0.0375921	0.977775	0.99923	733.107	0.0450691	0.07793	0.150536	0.702826	636.194	0.167902	0.102636	0.0051564	0.261783
ENSMUSG00000017837	Nkiras2	1795.1	-0.00128843	0.0416317	0.901084	0.975213	1361.89	0.00207489	0.0370921	0.862033	0.998726	1679.61	-0.0178929	0.0589698	0.720138	0.989726	1461.33	0.00618301	0.0469379	0.720896	0.954722
ENSMUSG00000017843	Ppp2r5c	300.076	-0.00024177	0.0425234	0.989898	0.99771	229.182	0.00566482	0.0365183	0.693841	0.990074	287.774	-0.0282983	0.0579932	0.414032	0.926039	240.711	-0.00798157	0.0477345	0.717489	0.954099
ENSMUSG00000017858	Ift52	39.3241	0.0194172	0.0522105	0.0246189	0.489789	24.2559	0.00245587	0.039078	0.533519	0.984507	40.1421	-0.00205462	0.0669061	0.865833	0.998192	23.6396	-0.00443617	0.0532356	0.562211	0.921115
ENSMUSG00000017861	Mybl2	506.06	0.0122311	0.0488337	0.0554363	0.573581	244.102	0.0109058	0.0412089	0.013078	0.58714	523.616	0.00282588	0.0670006	0.808442	0.995346	225.756	0.0162728	0.056309	0.117181	0.697575
ENSMUSG00000017868	Sgk2	6.41478	-0.000230708	0.0466498	0.960559	0.992405	6.34013	-0.000945837	0.039072	0.631496	0.986033	7.62759	-0.0115741	0.0688955	0.193921	0.769224	5.5863	-0.00500508	0.053723	0.227178	0.804227
ENSMUSG00000017897	Eya2	0	NA	NA	NA	NA	0	NA	NA	NA	NA	0	NA	NA	NA	NA	0	NA	NA	NA	NA
ENSMUSG00000017922	Prl3c1	959.844	-0.00299064	0.0457712	0.733445	0.9369	693.582	-0.00115286	0.0385964	0.855856	0.998726	881.973	0.00133107	0.0648698	0.951739	0.999149	757.392	0.00407312	0.0517004	0.75301	0.962119
ENSMUSG00000017929	B4galt5	22.9879	-0.00166761	0.0454481	0.881185	0.971376	15.7874	-0.00179111	0.0390002	0.62608	0.985951	20.2295	0.00450524	0.0659783	0.792237	0.994648	17.9529	-0.00112965	0.0527723	0.87819	0.982071
ENSMUSG00000017943	Gdap1l1	8496.46	-0.0141767	0.0478566	0.276138	0.754871	6058.36	0.00543972	0.0390502	0.425121	0.970598	7742.14	-0.0118964	0.0657043	0.571909	0.969291	6672.61	0.0216238	0.0560901	0.16887	0.757774
ENSMUSG00000017950	Hnf4a	179.393	0.0163487	0.0495928	0.158479	0.684426	91.2167	-0.00481012	0.0391268	0.417503	0.970598	144.596	0.571925	0.233885	0.000458677	0.042226	116.711	0.0152467	0.0554914	0.177772	0.766231
ENSMUSG00000017969	Ptgis	479.438	-0.0940609	0.205453	0.0133425	0.419621	344.099	-0.00580243	0.0381299	0.582773	0.985951	410.156	-0.0360288	0.0682184	0.266569	0.839979	398.74	0.0135547	0.0505999	0.506921	0.910031
ENSMUSG00000017978	Cadps2	295.683	-0.0285315	0.0548947	0.124909	0.662542	240.741	-0.00920197	0.0397873	0.26966	0.929075	267.736	-0.0274845	0.0694043	0.289211	0.858479	264.483	-0.0323106	0.0622595	0.128934	0.720652
ENSMUSG00000017999	Ddx27	234.285	-0.0294651	0.057393	0.0657641	0.597102	177.226	-0.0206495	0.0462156	0.0314812	0.673423	188.634	0.0405716	0.0734826	0.198232	0.772992	212.994	0.000663189	0.0504733	0.44292	0.892662
ENSMUSG00000018001	Cyth3	80.5119	0.00252402	0.0460126	0.782993	0.947413	52.5984	0.0058037	0.039416	0.277161	0.93112	73.1712	0.00738989	0.0669228	0.616104	0.97696	58.3436	0.0240872	0.059826	0.0766817	0.632294
ENSMUSG00000018008	Cyth4	62.2017	-0.00776524	0.0464152	0.478778	0.855378	46.6412	-0.0129514	0.041528	0.0972178	0.776236	54.4602	-0.00179774	0.065008	0.936837	0.999149	52.7841	-0.0216432	0.0564594	0.216371	0.795667
ENSMUSG00000018012	Rac3	805.444	-0.0163186	0.0428395	0.435541	0.838486	611.163	-0.00152944	0.037087	0.897563	0.998726	765.427	0.0137465	0.0579244	0.663747	0.984457	647.05	0.0260121	0.0512137	0.323638	0.85161
ENSMUSG00000018040	Rrp7a	1435.87	0.0186411	0.0426357	0.407111	0.824331	1026.51	-0.00890487	0.0354877	0.603558	0.985951	1318.69	0.0260984	0.0544693	0.459941	0.942189	1122.71	-0.0084627	0.0428728	0.744325	0.959469
ENSMUSG00000018042	Cyb5r3	81.6498	-0.0073942	0.0466944	0.437702	0.839971	55.9529	-0.0045483	0.0389409	0.476931	0.978303	71.4234	0.0185567	0.0665897	0.436472	0.933507	63.9269	0.00732202	0.0530715	0.511422	0.911674
ENSMUSG00000018068	Ints2	301.865	-0.00647881	0.0455428	0.612289	0.902566	245.027	-0.00779257	0.0393337	0.353147	0.957895	284.321	-0.0187103	0.065748	0.456392	0.940876	260.518	-0.0222968	0.0565029	0.191445	0.775265
ENSMUSG00000018076	Med13l	2212.4	0.0223731	0.0510303	0.182817	0.704077	1379.26	0.0139464	0.0420822	0.0724622	0.736199	2052.35	0.0144912	0.0659178	0.536783	0.963607	1504.99	0.056215	0.0971408	0.0226112	0.45596
ENSMUSG00000018102	H2bc4	437.695	-0.00362094	0.0461508	0.713433	0.931291	500.028	-0.00216711	0.0385987	0.753668	0.994185	495.896	-0.398244	0.340441	0.00459737	0.131163	465.903	-0.468344	0.244049	0.00144615	0.145092
ENSMUSG00000018126	Baiap2l2	831.114	0.00187924	0.0425141	0.918136	0.979775	558.275	0.0244957	0.0485364	0.0545109	0.716467	766.908	-0.00655368	0.0623899	0.796644	0.994648	609.99	0.186167	0.110227	0.00405541	0.240238
ENSMUSG00000018143	Mafk	294.82	0.0130829	0.0457737	0.431207	0.834811	251.659	0.0045301	0.0378312	0.674242	0.990074	285.73	-0.127418	0.125897	0.0237849	0.312993	262.562	-0.10932	0.205408	0.0160873	0.414284
ENSMUSG00000018160	Med1	3241.58	-0.0103666	0.0458563	0.469058	0.850738	2462.9	0.0033979	0.0384762	0.67065	0.989548	2995.48	-0.0418985	0.0765178	0.197602	0.772093	2668.37	0.00153746	0.0505738	0.928435	0.987275
ENSMUSG00000018166	Erbb3	446.196	-0.0232854	0.0517607	0.153459	0.683612	314.847	0.00100633	0.037873	0.977844	0.99923	409.32	-0.0160057	0.0654683	0.503593	0.956082	344.946	0.0197295	0.0511534	0.397911	0.876532
ENSMUSG00000018167	Stard3	24.5246	0.00581029	0.0469601	0.326422	0.786843	21.0539	0.0084241	0.0402909	0.0461341	0.695413	32.6924	-0.0209102	0.0716919	0.0867049	0.57148	15.8206	-0.00565653	0.0532853	0.495621	0.906575
ENSMUSG00000018168	Ikzf3	37.1429	0.0138971	0.0492856	0.0598273	0.585494	21.187	0.00266113	0.0390264	0.560921	0.985951	35.4159	0.0174446	0.0700372	0.170049	0.736461	22.4481	0.00560585	0.0530172	0.573216	0.924389
ENSMUSG00000018169	Mfng	543.169	0.00222478	0.0452043	0.857096	0.966077	395.694	0.0056138	0.0391059	0.451164	0.973789	533.168	-0.0165019	0.0648747	0.512826	0.957787	406.695	0.0066415	0.0518955	0.635647	0.942187
ENSMUSG00000018171	Vmp1	196.981	0.0271846	0.0567914	0.0465902	0.556845	135.575	0.0106437	0.0399874	0.269236	0.929075	194.619	0.00767081	0.0639762	0.731552	0.991232	137.824	-0.00777521	0.0505814	0.690812	0.951184
ENSMUSG00000018189	Uchl5	199.39	0.00208332	0.0430622	0.904524	0.976121	160.393	0.00182678	0.0374219	0.86549	0.998726	184.814	0.00108593	0.0574787	0.972714	0.999149	172.904	0.00528041	0.0488871	0.795449	0.969923
ENSMUSG00000018196	Glrx2	145.326	-0.0195202	0.0476969	0.286865	0.759525	106.988	-0.0115818	0.039165	0.351102	0.957895	131.824	-0.0143207	0.060491	0.628684	0.978934	118.082	-0.0185064	0.0505947	0.424633	0.886257
ENSMUSG00000018199	Ro60	688.332	-0.00170089	0.0409582	0.913403	0.978173	493.759	0.0099708	0.0385606	0.475285	0.978303	640.138	-0.0133011	0.0622404	0.631408	0.978934	534.543	0.0188108	0.0415672	0.495163	0.906575
ENSMUSG00000018209	Stk4	0.195328	-0.000257157	0.046852	0.804428	NA	0	NA	NA	NA	NA	0.0435086	0.000546025	0.0680593	0.98162	NA	0.108975	0.000392853	0.0535817	0.936042	NA
ENSMUSG00000018211	Wfdc15b	5366.34	-0.0174152	0.0498739	0.152745	0.683348	2960.06	0.0168937	0.0436835	0.0494801	0.69723	4254.49	0.000939942	0.0641473	0.924836	0.999149	3782.78	0.576768	0.185778	6.72765e-05	0.0259493
ENSMUSG00000018217	Pmp22	4.33863	0.00205024	0.0467296	0.618361	0.90444	2.63095	-0.000940446	0.0391158	0.494491	0.97898	3.84345	0.00470224	0.0679447	0.475359	0.948652	3.02734	-0.00181392	0.0534402	0.561113	0.921115
ENSMUSG00000018238	Gdf9	38.9938	-0.00499552	0.0454782	0.681323	0.921664	30.8983	0.00461162	0.0387366	0.557071	0.985951	38.8569	-0.044301	0.0834103	0.0823747	0.559474	31.3688	-0.0126536	0.0528349	0.430956	0.889821
ENSMUSG00000018239	Zcchc10	0	NA	NA	NA	NA	0	NA	NA	NA	NA	0	NA	NA	NA	NA	0	NA	NA	NA	NA
ENSMUSG00000018259	Prl8a2	3.96502	0.000755595	0.0467879	0.776287	0.9465	2.128	-0.00210305	0.039208	0.0745328	0.737174	2.88371	0.0061919	0.0683634	0.145171	0.695196	2.95194	-0.00211448	0.0535329	0.438287	0.891581
ENSMUSG00000018263	Tbx5	1323.98	0.0416537	0.0686698	0.0519416	0.566058	928.599	0.0061019	0.0365946	0.683683	0.990074	1240.4	0.0696874	0.085506	0.0902445	0.582897	996.404	0.000797618	0.0439776	0.993683	0.998512
ENSMUSG00000018286	Psmb6	471.018	0.00134354	0.043215	0.938558	0.985907	337.132	-0.000730484	0.0376293	0.94521	0.99923	432.69	0.00256313	0.059816	0.933094	0.999149	367.933	-0.00692363	0.0482617	0.74596	0.960364
ENSMUSG00000018287	Spag7	12633.9	0.00732897	0.0457394	0.561143	0.88429	8583.61	0.0119274	0.0401218	0.283463	0.934931	11654.9	0.00823985	0.0626694	0.748624	0.992203	9363.84	0.0234288	0.0551796	0.269266	0.82531
ENSMUSG00000018293	Pfn1	324.398	0.0115731	0.0464834	0.480559	0.856716	259.154	0.00575649	0.0390512	0.436646	0.971932	332.547	-0.0267568	0.0701456	0.268654	0.84195	256.074	-0.018255	0.0540851	0.321576	0.851371
ENSMUSG00000018322	Tomm34	3595.97	0.00558702	0.0417499	0.41929	0.829858	2465.49	0.00415395	0.0347887	0.837463	0.998692	3251.06	0.0578302	0.0632673	0.149288	0.702122	2737.16	0.0274483	0.0483303	0.317097	0.84963
ENSMUSG00000018326	Ywhab	456.118	-0.00521297	0.0453893	0.684308	0.922603	313.546	0.00335083	0.0385187	0.6966	0.990074	409.427	0.00108861	0.0642511	0.943705	0.999149	350.682	0.0244718	0.058234	0.168549	0.757774
ENSMUSG00000018334	Ksr1	1295.4	0.0163553	0.0505531	0.0330152	0.523078	819.601	0.00217925	0.0389911	0.575777	0.985951	1291.3	0.0158192	0.0698492	0.148305	0.700571	827.336	0.00727135	0.0524879	0.582547	0.926106
ENSMUSG00000018339	Gpx3	880.839	0.0112143	0.0472149	0.341484	0.795802	468.297	-0.00885637	0.039818	0.221346	0.905608	711.489	0.52442	0.212399	0.000543789	0.0467364	594.728	0.0224357	0.0578853	0.159903	0.75261
ENSMUSG00000018340	Anxa6	0.450773	-0.000119522	0.0468315	0.944036	NA	0.578364	9.38113e-06	0.0391319	0.688492	0.990074	0.539266	-0.0012542	0.0680098	0.711078	NA	0.520803	-0.000901871	0.0535638	0.353143	NA
ENSMUSG00000018341	Il12rb2	158.084	-0.0100258	0.0445582	0.563412	0.884303	114.877	0.00381441	0.0381964	0.687173	0.990074	143.48	-0.00602002	0.0615368	0.82128	0.997402	126.968	0.0233661	0.0523175	0.334719	0.856008
ENSMUSG00000018347	Zkscan6	1171.14	0.01583	0.0474501	0.305382	0.772298	890.733	0.0105069	0.0398838	0.296708	0.941643	1158.51	-0.021522	0.0656622	0.422109	0.928545	908.361	-0.000609558	0.0496004	0.59977	0.931471
ENSMUSG00000018362	Kpna2	474.198	-0.00917922	0.0443059	0.583243	0.8926	347.689	-0.0031606	0.0379325	0.72704	0.990809	432.168	-0.00212227	0.0567283	0.945784	0.999149	381.825	0.00305706	0.049339	0.875286	0.98196
ENSMUSG00000018363	Smurf2	75.2031	-0.00873944	0.0464275	0.452174	0.845053	65.768	0.00826225	0.039874	0.213839	0.899853	79.1037	-0.383125	0.370781	0.00498681	0.135543	64.9078	-0.0219365	0.0578445	0.140837	0.732987
ENSMUSG00000018372	Cep95	198.23	-0.0194515	0.051814	0.0538774	0.568249	159.875	0.00139263	0.0386253	0.82416	0.998573	175.447	-0.023936	0.0713608	0.195732	0.770422	178.883	0.0110098	0.0531021	0.438027	0.891581
ENSMUSG00000018377	Vezf1	208.423	-0.0139162	0.0476125	0.30373	0.770513	147.417	-0.335168	0.23611	0.00331786	0.466461	172.979	0.0371339	0.0724615	0.20881	0.787082	174.912	-0.013705	0.0534546	0.394082	0.876532
ENSMUSG00000018378	Cuedc1	724.093	0.013863	0.0477639	0.296772	0.766186	559.21	-0.000835809	0.0381022	0.924413	0.99923	734.512	-0.0144029	0.0642174	0.568779	0.968592	558.537	-0.127234	0.167014	0.018002	0.428468
ENSMUSG00000018379	Srsf1	450.486	-0.00892945	0.0473069	0.275954	0.754483	338.005	-0.00387505	0.038822	0.623302	0.985951	399.967	-0.00984134	0.0668991	0.551173	0.966245	378.891	-0.00152106	0.0515222	0.904367	0.984736
ENSMUSG00000018381	Abi3	6.80382	0.00506509	0.0469674	0.326286	0.786843	3.61249	-0.00192523	0.0390932	0.459079	0.975499	5.70764	0.0235931	0.0731725	0.0490035	0.445712	4.44732	0.00129367	0.0532855	0.905301	0.98483
ENSMUSG00000018387	Shroom1	104.466	0.0253689	0.0532963	0.125087	0.662542	80.9164	-0.0069437	0.0389691	0.438292	0.972369	101.033	0.00668934	0.0617483	0.80185	0.995346	84.2533	-0.0388682	0.0699727	0.0589606	0.600505
ENSMUSG00000018395	Kif3a	497.858	-0.00760551	0.0428355	0.672461	0.919099	362.908	-0.0247169	0.0469396	0.11206	0.79923	438.776	0.0145559	0.0592627	0.618335	0.977866	409.982	-0.0204812	0.0484011	0.421799	0.885344
ENSMUSG00000018398	Septin8	586.488	-0.0072192	0.0462205	0.512023	0.866694	377.707	0.00778332	0.0396106	0.260999	0.92636	528.732	0.00194474	0.0645855	0.925849	0.999149	423.75	0.0352861	0.0682349	0.0461654	0.580869
ENSMUSG00000018401	Mtmr4	114.999	0.00474362	0.0454229	0.696167	0.926715	88.4553	-0.0131621	0.040318	0.255285	0.923917	106.463	0.0209667	0.0664379	0.407886	0.923812	95.7337	-0.0157115	0.0525898	0.411235	0.880251
[truncated: 53,203 more rows]
